# Supplementary material for: Aqua­bis­(benzoato-κO)(1,10-phenanthroline-κ2 N,N′)zinc(II)
Source: Acta Crystallogr Sect E Struct Rep Online. 2010 Dec 4;67(Pt 1):m30. doi: 10.1107/S1600536810049639 (PMC3050171; doi:10.1107/S1600536810049639)
Supplement: Supplementary file 2 [file e-67-00m30-Isup2.hkl]

# 
# h,k,l, Fc-squared, Fo-squared, sigma(Fo-squared) and status flag 
# 
data_I
_shelx_title ' 1 in P2(1)/c' 
_shelx_refln_list_code          4 
_shelx_F_calc_maximum      286.11 
_exptl_crystal_F_000      1040.00 
_reflns_d_resolution_high  0.8380 
 
loop_ 
 _symmetry_equiv_pos_as_xyz 
 'x, y, z' 
 '-x, y+1/2, -z+1/2' 
 '-x, -y, -z' 
 'x, -y-1/2, z-1/2' 
 
_cell_length_a    10.6352 
_cell_length_b    21.0729 
_cell_length_c    11.1974 
_cell_angle_alpha  90.000 
_cell_angle_beta  116.647 
_cell_angle_gamma  90.000 
 
_shelx_F_squared_multiplier     1.000 
 
loop_ 
 _refln_index_h 
 _refln_index_k 
 _refln_index_l 
 _refln_F_squared_calc 
 _refln_F_squared_meas 
 _refln_F_squared_sigma 
 _refln_observed_status 
   1   0   0     4746.92     4637.74    160.32 o 
   2   0   0    81861.55    56284.39   4159.81 o 
   3   0   0     2529.34     2766.76     64.77 o 
   4   0   0    16894.44    16734.42    389.30 o 
   5   0   0      725.48      698.55     18.47 o 
   6   0   0     5738.16     6124.76    216.58 o 
   7   0   0     1505.05     1499.32     44.48 o 
   8   0   0      156.76      190.32     14.97 o 
   9   0   0     1380.27     1469.29     47.03 o 
  10   0   0       13.79       18.48     12.81 o 
  11   0   0      392.68      401.94     25.43 o 
   1   1   0     2532.15     2591.71     63.10 o 
   2   1   0     8560.63     8723.57    142.38 o 
   3   1   0       80.21      111.10      4.89 o 
   4   1   0      109.03      119.10      5.04 o 
   5   1   0     1550.28     1854.24     33.45 o 
   6   1   0        6.73        7.54      5.22 o 
   7   1   0        1.88       -3.53      5.66 o 
   8   1   0       21.92       12.01      6.41 o 
   9   1   0       19.51       28.29      7.99 o 
  10   1   0      127.44      123.52     11.19 o 
  11   1   0        8.72        8.05      9.49 o 
   0   2   0    27151.98    20215.04    459.23 o 
   1   2   0     4761.44     4520.33    206.44 o 
   2   2   0     5499.74     5385.31    177.14 o 
   3   2   0     5949.08     6252.12    102.75 o 
   4   2   0    18699.51    18813.07    305.61 o 
   5   2   0     3304.34     3618.59     61.89 o 
   6   2   0     2435.34     2423.36     52.43 o 
   7   2   0     1211.93     1237.53     31.29 o 
   8   2   0      473.85      499.93     18.63 o 
   9   2   0     1366.56     1418.47     32.34 o 
  10   2   0      150.98      172.29     12.63 o 
  11   2   0      109.67      101.81     14.18 o 
   1   3   0     4377.65     4387.40     80.79 o 
   2   3   0     3778.58     3847.55     74.06 o 
   3   3   0       33.68       21.49      2.26 o 
   4   3   0     3826.92     4011.96     67.46 o 
   5   3   0     2364.23     2496.30     43.79 o 
   6   3   0     1028.04     1112.46     22.26 o 
   7   3   0      411.80      448.35     16.37 o 
   8   3   0      501.99      534.81     19.65 o 
   9   3   0        1.47       -2.44      8.48 o 
  10   3   0      172.70      191.70     12.95 o 
  11   3   0       14.60       20.97     11.87 o 
   0   4   0     5607.79     5369.36    123.44 o 
   1   4   0     1297.58     1384.91     26.59 o 
   2   4   0       23.34       33.05      4.65 o 
   3   4   0       11.26        8.77      2.63 o 
   4   4   0     6034.65     6030.95    100.15 o 
   5   4   0     1057.23     1082.39     21.12 o 
   6   4   0     1977.21     1941.48     35.68 o 
   7   4   0      587.95      618.07     19.17 o 
   8   4   0     2862.98     2884.58     63.82 o 
   9   4   0      652.67      655.07     22.89 o 
  10   4   0      624.49      637.33     24.30 o 
  11   4   0       52.58       28.75     11.83 o 
   1   5   0     1489.24     1455.54     28.21 o 
   2   5   0     1447.55     1403.92     24.80 o 
   3   5   0     1906.85     1801.71     31.16 o 
   4   5   0      112.01       78.51      3.55 o 
   5   5   0     5788.06     5722.08     95.95 o 
   6   5   0       78.75       72.23      6.53 o 
   7   5   0      834.91      820.08     23.04 o 
   8   5   0     1995.31     1981.17     62.06 o 
   9   5   0      253.39      261.60     14.96 o 
  10   5   0      467.76      488.16     36.00 o 
  11   5   0       53.38       49.56     15.18 o 
   0   6   0     8258.56     8520.46    264.37 o 
   1   6   0      258.90      237.29      5.58 o 
   2   6   0      274.75      260.65     23.29 o 
   3   6   0      679.57      668.77     13.26 o 
   4   6   0     3801.52     3899.06     76.77 o 
   5   6   0       42.44       51.61      4.86 o 
   6   6   0     1234.03     1220.25     24.63 o 
   7   6   0        6.91        3.78      5.87 o 
   8   6   0     1486.96     1476.54     37.10 o 
   9   6   0      216.73      204.41     13.59 o 
  10   6   0      155.30      181.31     18.18 o 
  11   6   0       14.38       11.13     14.10 o 
   1   7   0     1320.16     1084.89     22.29 o 
   2   7   0        5.80        7.53      3.31 o 
   3   7   0     1130.39     1052.57     19.84 o 
   4   7   0      309.88      288.26      8.72 o 
   5   7   0     1198.02     1069.23     48.70 o 
   6   7   0      342.66      323.12     17.55 o 
   7   7   0     1349.47     1326.64     45.79 o 
   8   7   0     3689.98     3540.84     89.71 o 
   9   7   0      451.67      443.25     24.10 o 
  10   7   0      361.32      377.42     29.04 o 
   0   8   0     1792.89     1857.88     61.71 o 
   1   8   0        0.52        2.54      2.39 o 
   2   8   0       12.66        7.80      2.35 o 
   3   8   0     1970.57     2099.65     36.87 o 
   4   8   0      131.38      148.99      6.40 o 
   5   8   0      244.79      290.04     15.05 o 
   6   8   0        0.29       -2.18      3.41 o 
   7   8   0      433.97      347.09     46.10 o 
   8   8   0       16.79       11.55      7.67 o 
   9   8   0      145.23      115.95     32.67 o 
  10   8   0       35.53       32.58     13.61 o 
   1   9   0     4765.22     4447.13     84.07 o 
   2   9   0       27.22       24.39      2.68 o 
   3   9   0     3900.94     3802.50     64.88 o 
   4   9   0     1158.92     1186.82     22.94 o 
   5   9   0     2369.58     2160.33     46.40 o 
   6   9   0      204.51      194.18     13.51 o 
   7   9   0      371.41      390.55     14.57 o 
   8   9   0      116.10       88.42     28.92 o 
   9   9   0      596.57      635.53     29.18 o 
  10   9   0       82.98       82.35     15.50 o 
   0  10   0       70.75       70.18      7.86 o 
   1  10   0        3.79        7.56      3.94 o 
   2  10   0      531.90      540.82     13.60 o 
   3  10   0      615.92      583.58     55.80 o 
   4  10   0     3361.61     3353.07     57.97 o 
   5  10   0      236.32      271.49     11.39 o 
   6  10   0       86.53       77.17      7.57 o 
   7  10   0       56.00       26.45     12.71 o 
   8  10   0      400.68      399.90     22.38 o 
   9  10   0        0.57      -13.89     22.69 o 
  10  10   0      367.28      322.91     27.53 o 
   1  11   0     7623.40     7331.19    150.35 o 
   2  11   0        5.17        9.05      4.26 o 
   3  11   0     1749.47     1723.28     37.93 o 
   4  11   0      643.23      588.53     14.08 o 
   5  11   0      857.65      786.31     21.36 o 
   6  11   0      258.69      245.14     11.59 o 
   7  11   0        4.90       -3.89      3.89 o 
   8  11   0      106.54      108.02     14.25 o 
   9  11   0        6.17        1.40     11.77 o 
  10  11   0      543.50      510.82     29.21 o 
   0  12   0     3304.91     3254.76    199.04 o 
   1  12   0      179.90      200.19     13.53 o 
   2  12   0     1109.84     1047.94     28.45 o 
   3  12   0      642.14      596.34     27.46 o 
   4  12   0     1483.94     1491.45     29.07 o 
   5  12   0      311.49      321.60     13.19 o 
   6  12   0      425.30      398.13     14.99 o 
   7  12   0       41.65       45.56      8.06 o 
   8  12   0      421.91      393.16     36.90 o 
   9  12   0       39.43       45.84     13.81 o 
   1  13   0     1449.22     1544.91    108.18 o 
   2  13   0      973.29     1030.17     25.49 o 
   3  13   0      964.04      906.49     19.73 o 
   4  13   0      796.79      749.65     17.46 o 
   5  13   0     2459.41     2408.40     52.95 o 
   6  13   0     1629.67     1515.70     82.89 o 
   7  13   0      180.48      177.03     15.35 o 
   8  13   0       67.72       71.62     13.09 o 
   9  13   0      279.11      260.31     37.51 o 
   0  14   0     8260.94     8511.99    269.82 o 
   1  14   0       29.01       35.53     12.40 o 
   2  14   0     1321.34     1338.07     29.84 o 
   3  14   0        3.55        6.18      5.59 o 
   4  14   0     2610.45     2590.45     47.46 o 
   5  14   0      826.85      818.12     23.75 o 
   6  14   0      979.22      927.78     26.08 o 
   7  14   0      206.93      227.07     13.05 o 
   8  14   0      194.67      210.59     18.12 o 
   9  14   0      160.68      181.25     19.00 o 
   1  15   0       21.97       18.17      6.62 o 
   2  15   0      620.99      614.41     17.11 o 
   3  15   0      109.48      109.33      7.23 o 
   4  15   0        9.79        0.54      5.54 o 
   5  15   0       30.44       22.98     10.48 o 
   6  15   0      330.06      312.83     22.52 o 
   7  15   0       16.37       16.77      8.39 o 
   8  15   0      107.42      125.35     19.96 o 
   9  15   0       63.71       73.14     16.22 o 
   0  16   0     3117.84     2974.66    102.24 o 
   1  16   0       60.69       59.00      8.76 o 
   2  16   0     2483.26     2420.14     50.44 o 
   3  16   0        1.60       -1.90      5.02 o 
   4  16   0     1901.16     1866.66     36.73 o 
   5  16   0      158.39      160.92     11.09 o 
   6  16   0      242.91      250.65     13.97 o 
   7  16   0      159.44      188.82     12.90 o 
   8  16   0      176.89      180.85     23.90 o 
   1  17   0      186.01      210.01     13.24 o 
   2  17   0      283.20      303.65     24.94 o 
   3  17   0        2.58        0.35      5.46 o 
   4  17   0      589.35      564.14     16.34 o 
   5  17   0        9.17        7.66      7.57 o 
   6  17   0        3.61        1.23      8.43 o 
   7  17   0        1.24       -1.71      8.58 o 
   8  17   0        0.45        0.26     13.07 o 
   0  18   0     1987.12     2069.01     76.83 o 
   1  18   0       37.92       38.05      8.95 o 
   2  18   0     1803.96     1800.98     48.12 o 
   3  18   0       54.87       58.07      7.38 o 
   4  18   0     1142.69     1107.11     25.71 o 
   5  18   0       18.91       26.11      9.08 o 
   6  18   0      362.53      368.51     17.47 o 
   7  18   0      104.84      119.23     12.31 o 
   1  19   0      187.89      209.32     27.22 o 
   2  19   0       67.34       87.88     11.76 o 
   3  19   0       27.27       23.44      7.38 o 
   4  19   0      162.98      156.25     12.12 o 
   5  19   0      126.93      121.82     11.85 o 
   6  19   0       12.04       11.28      9.41 o 
   7  19   0       16.40       14.42      9.90 o 
   0  20   0       23.04       33.88     15.12 o 
   1  20   0       64.47       68.41     11.53 o 
   2  20   0      395.61      392.05     30.55 o 
   3  20   0      375.87      355.54     18.34 o 
   4  20   0      502.96      465.40     26.85 o 
   5  20   0       97.04      107.58     11.71 o 
   6  20   0      200.31      180.71     19.92 o 
   1  21   0     1346.12     1396.60     46.89 o 
   2  21   0        1.81        7.86     10.27 o 
   3  21   0      574.17      598.96     42.22 o 
   4  21   0       74.84       71.34     11.85 o 
   5  21   0      165.04      179.81     21.85 o 
   6  21   0        1.33       -0.05     10.35 o 
   0  22   0      227.39      274.05     26.62 o 
   1  22   0        3.12       13.73     11.02 o 
   2  22   0       59.08       57.45     12.83 o 
   3  22   0       39.90       34.22      9.94 o 
   4  22   0       32.65       33.80     10.68 o 
   5  22   0       29.99       32.84     10.84 o 
   1  23   0      864.90      895.02     33.15 o 
   2  23   0        8.27        9.94     11.46 o 
   3  23   0      588.23      554.91     28.27 o 
   4  23   0        1.82       -2.54     12.75 o 
   0  24   0        9.75       15.73     18.15 o 
   1  24   0       90.85      117.90     17.85 o 
   2  24   0       27.13        9.75     13.01 o 
   3  24   0        8.05        0.42     10.78 o 
   1  25   0      567.26      585.80     59.89 o 
 -11   1   1        4.01       -5.42      8.21 o 
 -10   1   1     1576.50     1620.59     36.59 o 
  -9   1   1       52.41       52.25      8.30 o 
  -8   1   1     1210.06     1272.51     28.42 o 
  -7   1   1      592.48      621.57     18.74 o 
  -6   1   1      367.45      353.98      9.18 o 
  -5   1   1     8521.25     8667.05    142.84 o 
  -4   1   1     1865.52     1777.58     27.16 o 
  -3   1   1     6884.37     6762.15     97.79 o 
  -2   1   1     6425.49     6748.97    110.12 o 
  -1   1   1    13949.33    13319.28    293.81 o 
   0   1   1     7269.07     7116.69    130.95 o 
   1   1   1    21092.35    20076.80    322.49 o 
   2   1   1      220.00      233.28      5.37 o 
   3   1   1     9072.97     8849.44    143.49 o 
   4   1   1     2383.14     2667.37     51.52 o 
   5   1   1     6048.89     6114.87    118.87 o 
   6   1   1     1571.79     1617.02     37.90 o 
   7   1   1     2985.36     3061.56     66.51 o 
   8   1   1     1986.40     2068.18     49.42 o 
   9   1   1      587.99      663.78     20.92 o 
  10   1   1      395.73      427.47     20.83 o 
 -11   2   1       65.27       56.98      9.87 o 
 -10   2   1        2.45       -3.53      7.84 o 
  -9   2   1      568.40      564.92     18.12 o 
  -8   2   1      127.61      127.34     10.36 o 
  -7   2   1      191.74      195.71     10.24 o 
  -6   2   1     1663.95     1692.22     31.18 o 
  -5   2   1     9263.55     9770.49    160.64 o 
  -4   2   1     2243.14     2414.75     41.48 o 
  -3   2   1    13656.12    13711.16    196.77 o 
  -2   2   1      616.29      712.11     15.56 o 
  -1   2   1     1144.40     1144.79     36.69 o 
   0   2   1     1458.62     1632.23     30.98 o 
   1   2   1      227.34      262.80      5.89 o 
   2   2   1        4.16        8.97      2.15 o 
   3   2   1      931.99     1064.39     17.02 o 
   4   2   1     1546.82     1531.16     32.30 o 
   5   2   1      681.50      724.85     37.08 o 
   6   2   1      679.99      709.87     20.67 o 
   7   2   1       65.42       75.68      8.91 o 
   8   2   1      120.81      148.91     12.39 o 
   9   2   1        1.28        7.49      8.91 o 
  10   2   1       23.11       33.22     11.63 o 
 -11   3   1       30.96       31.40      9.19 o 
 -10   3   1      683.46      702.91     28.27 o 
  -9   3   1      248.51      270.36     14.55 o 
  -8   3   1     1518.76     1545.28     37.69 o 
  -7   3   1      385.47      375.12     14.30 o 
  -6   3   1     2451.25     2377.39     42.42 o 
  -5   3   1     2074.83     1951.26     34.86 o 
  -4   3   1    10239.57    10171.47    166.19 o 
  -3   3   1     3401.06     3455.01     57.54 o 
  -2   3   1     5431.66     5715.95     82.70 o 
  -1   3   1     2391.58     2402.20     38.80 o 
   0   3   1     6041.93     6367.23    103.18 o 
   1   3   1       21.55       59.76     10.15 o 
   2   3   1      186.80      176.89      4.70 o 
   3   3   1     5898.68     5941.22     86.55 o 
   4   3   1       10.94       20.84      2.86 o 
   5   3   1     4068.75     3852.56     76.73 o 
   6   3   1       81.23       64.56     16.44 o 
   7   3   1      541.17      529.79     18.57 o 
   8   3   1      571.55      649.93     27.90 o 
   9   3   1     1079.46     1110.47     40.64 o 
  10   3   1      251.06      267.41     22.67 o 
 -11   4   1       93.17      104.73     11.43 o 
 -10   4   1        7.20        3.09      9.07 o 
  -9   4   1      272.50      308.16     15.37 o 
  -8   4   1      105.91       91.65      9.07 o 
  -7   4   1      612.68      646.75     19.29 o 
  -6   4   1      382.75      367.33      9.96 o 
  -5   4   1     8509.88     9045.05    149.02 o 
  -4   4   1     4523.18     4450.69     65.39 o 
  -3   4   1      672.28      634.54     18.29 o 
  -2   4   1      911.41      851.28     13.17 o 
  -1   4   1     3728.45     3982.90     56.88 o 
   0   4   1    21047.93    20056.94    435.48 o 
   1   4   1      710.07      765.83     12.39 o 
   2   4   1      621.43      630.61     10.62 o 
   3   4   1     1020.58     1078.81     19.78 o 
   4   4   1     2132.14     2070.75     31.86 o 
   5   4   1      241.22      210.65     16.50 o 
   6   4   1      608.29      612.92     23.48 o 
   7   4   1       26.15       15.31     13.65 o 
   8   4   1     1289.21     1203.73     41.82 o 
   9   4   1      105.75      130.15     45.98 o 
  10   4   1      199.47      185.10     19.25 o 
 -11   5   1       28.95       22.02      9.50 o 
 -10   5   1      263.88      281.20     16.11 o 
  -9   5   1     1163.37     1072.87     30.11 o 
  -8   5   1      558.84      586.65     19.17 o 
  -7   5   1     1186.74     1141.65     28.90 o 
  -6   5   1      195.51      172.50      6.77 o 
  -5   5   1      547.70      663.18     12.23 o 
  -4   5   1      996.84      917.37     17.43 o 
  -3   5   1        9.19       29.39      2.77 o 
  -1   5   1     5546.26     5529.71    102.83 o 
   0   5   1    24790.37    23818.15    435.13 o 
   1   5   1     2352.95     2771.14     44.44 o 
   2   5   1     2375.75     2622.24     39.23 o 
   3   5   1     4120.64     4109.31     68.79 o 
   4   5   1      183.73      214.21      6.84 o 
   5   5   1     2319.86     2248.26     40.42 o 
   6   5   1      455.62      447.59     22.09 o 
   7   5   1       71.06       49.92     16.75 o 
   8   5   1        3.35       -0.02      5.26 o 
   9   5   1      275.75      294.99     21.17 o 
  10   5   1       62.13       75.13     16.24 o 
 -11   6   1      159.71      158.14     17.72 o 
 -10   6   1      355.74      337.07     17.09 o 
  -9   6   1      778.47      825.13     24.93 o 
  -8   6   1       37.80       41.30      7.41 o 
  -7   6   1     1034.39     1038.11     26.76 o 
  -6   6   1      108.45       93.50      5.40 o 
  -5   6   1     1753.47     1632.87     29.93 o 
  -4   6   1     1138.58     1021.10     17.01 o 
  -3   6   1     2022.64     1970.92     36.05 o 
  -2   6   1     5101.37     4931.39     79.46 o 
  -1   6   1     5927.99     6163.70    105.11 o 
   0   6   1    26846.35    24886.18    454.17 o 
   1   6   1       24.29       40.02      2.69 o 
   2   6   1     3735.71     3461.28     51.44 o 
   3   6   1      306.26      344.97      7.28 o 
   4   6   1    10401.11    10487.83    171.93 o 
   5   6   1      743.81      771.45     16.64 o 
   6   6   1      120.12      129.00      8.51 o 
   7   6   1      298.96      316.50     13.83 o 
   8   6   1     1054.57     1034.99     59.59 o 
   9   6   1      125.00      127.60     15.81 o 
  10   6   1      260.57      284.37     38.11 o 
 -11   7   1        3.85      -10.28     19.96 o 
 -10   7   1      169.61      167.95     13.63 o 
  -9   7   1       47.28       43.46      8.86 o 
  -8   7   1        7.12       14.88      7.00 o 
  -7   7   1        0.20        4.08      6.64 o 
  -6   7   1        0.66        5.08      4.70 o 
  -5   7   1      147.13      144.78      9.42 o 
  -4   7   1       95.42      134.07      4.62 o 
  -3   7   1      365.54      361.31      7.74 o 
  -2   7   1      970.51     1024.86     18.43 o 
  -1   7   1       42.18       44.37      4.28 o 
   0   7   1     7529.58     7745.53    143.49 o 
   1   7   1      604.34      645.35     13.09 o 
   2   7   1      132.56      152.34      4.55 o 
   3   7   1      308.21      321.84      7.19 o 
   4   7   1       29.93       35.26      3.14 o 
   5   7   1      129.73      115.07      6.86 o 
   6   7   1      187.49      174.39     10.17 o 
   7   7   1      407.31      385.15     15.44 o 
   8   7   1       83.50       69.52     13.61 o 
   9   7   1        5.94        3.63     11.02 o 
  10   7   1       30.02       34.70     15.07 o 
 -11   8   1      106.29       95.59     24.20 o 
 -10   8   1      259.21      247.37     14.92 o 
  -9   8   1      488.02      521.19     37.43 o 
  -8   8   1      216.55      231.32     12.45 o 
  -7   8   1      424.29      421.76     12.34 o 
  -6   8   1      474.19      450.06     14.56 o 
  -5   8   1      576.65      514.91     11.27 o 
  -4   8   1     3057.99     2957.80     45.17 o 
  -3   8   1      103.53      120.96      4.59 o 
  -2   8   1     4612.89     4452.99     72.53 o 
  -1   8   1     3891.96     4031.75     90.90 o 
   0   8   1     8497.35     8409.47    156.04 o 
   1   8   1     3118.17     3256.27     62.22 o 
   2   8   1      119.52       87.13      3.81 o 
   3   8   1     2129.09     2245.51     34.95 o 
   4   8   1     7450.03     7262.83    106.62 o 
   5   8   1       31.18       32.75      9.08 o 
   6   8   1      465.78      461.57     31.53 o 
   7   8   1       55.73       60.63     11.62 o 
   8   8   1     1548.20     1531.89     68.06 o 
   9   8   1      238.84      245.86     19.55 o 
  10   8   1      399.36      432.42     27.65 o 
 -10   9   1        6.76       -2.65     18.75 o 
  -9   9   1        2.72        5.98      7.89 o 
  -8   9   1      351.54      348.65     15.01 o 
  -7   9   1      241.70      229.05      9.15 o 
  -6   9   1       12.50       11.73      4.43 o 
  -5   9   1      174.87      193.76      6.67 o 
  -4   9   1       96.66       95.83      4.48 o 
  -3   9   1      113.53      122.13      6.55 o 
  -2   9   1        0.40        0.69      2.25 o 
  -1   9   1      350.57      355.68     12.19 o 
   0   9   1       97.26      106.05      5.35 o 
   1   9   1       35.70       44.04      4.06 o 
   2   9   1       57.92       64.62      3.53 o 
   3   9   1     2846.65     3085.46     47.20 o 
   4   9   1      488.69      469.62     10.15 o 
   5   9   1     1596.24     1568.81     30.08 o 
   6   9   1       59.91       53.99      6.44 o 
   7   9   1       98.68       90.57     12.21 o 
   8   9   1      467.04      451.03     24.85 o 
   9   9   1       70.01       67.51     14.25 o 
  10   9   1       67.89       82.40     17.29 o 
 -10  10   1       71.67       71.52     14.77 o 
  -9  10   1     1490.24     1524.07     52.08 o 
  -8  10   1      789.14      795.35     23.67 o 
  -7  10   1      166.65      157.54      9.89 o 
  -6  10   1     1179.90     1166.47     24.07 o 
  -5  10   1     1368.80     1280.74     22.18 o 
  -4  10   1     1206.40     1140.61     19.83 o 
  -3  10   1      768.36      785.75     15.63 o 
  -2  10   1     1970.44     1791.59     36.36 o 
  -1  10   1      192.39      203.99      9.41 o 
   0  10   1     9747.90     9640.74    179.03 o 
   1  10   1      861.77      911.07     20.54 o 
   2  10   1     3742.45     3558.20     61.03 o 
   3  10   1     1277.69     1316.05     22.27 o 
   4  10   1     6697.20     6577.15     97.51 o 
   5  10   1       45.71       56.96      5.25 o 
   6  10   1     1229.60     1115.36     70.35 o 
   7  10   1        1.64       13.34      9.59 o 
   8  10   1      672.24      676.60     30.52 o 
   9  10   1       37.46       34.39     12.93 o 
 -10  11   1      303.06      278.89     34.48 o 
  -9  11   1       21.82        9.29     11.63 o 
  -8  11   1     1678.33     1666.00     40.43 o 
  -7  11   1      939.20      925.50     22.35 o 
  -6  11   1      173.39      182.17      8.28 o 
  -5  11   1      878.83      816.67     15.83 o 
  -4  11   1      772.20      747.62     14.56 o 
  -3  11   1       79.44       72.04      4.52 o 
  -2  11   1      204.92      178.87     12.60 o 
  -1  11   1     1114.39     1174.62     30.80 o 
   0  11   1      566.17      573.49     14.77 o 
   1  11   1     1653.76     1754.73     36.24 o 
   2  11   1      139.13      136.00      6.44 o 
   3  11   1     5226.18     5195.69     77.89 o 
   4  11   1       24.73       26.98      3.79 o 
   5  11   1     2948.55     2819.85     50.86 o 
   6  11   1      100.90      109.90      8.90 o 
   7  11   1      859.13      847.22     33.28 o 
   8  11   1      219.83      238.05     19.00 o 
   9  11   1      275.88      277.10     35.39 o 
 -10  12   1        4.86       22.38     24.80 o 
  -9  12   1      951.26      955.26     47.79 o 
  -8  12   1      936.52      958.19     27.61 o 
  -7  12   1        9.28        7.21      5.64 o 
  -6  12   1      879.96      897.47     20.28 o 
  -5  12   1     1599.52     1537.30     26.48 o 
  -4  12   1     4555.36     4594.06     70.65 o 
  -3  12   1      614.47      621.48     13.76 o 
  -2  12   1     3749.65     3751.70     72.60 o 
  -1  12   1      585.94      642.84     28.74 o 
   0  12   1     2725.76     2693.71     53.56 o 
   1  12   1      962.80     1005.52     23.02 o 
   2  12   1      897.02      853.07     18.46 o 
   3  12   1       21.06       15.48      4.20 o 
   4  12   1     2839.14     2688.34     42.79 o 
   5  12   1      887.94      883.13     34.62 o 
   6  12   1      741.02      734.27     24.20 o 
   7  12   1      338.00      316.92     34.18 o 
   8  12   1       10.37        7.62     11.07 o 
   9  12   1       54.58       68.75     18.15 o 
 -10  13   1      621.39      549.32     48.40 o 
  -9  13   1      172.15      176.09     17.86 o 
  -8  13   1     1189.87     1222.22     42.73 o 
  -7  13   1     1117.90     1126.83     25.02 o 
  -6  13   1     1263.28     1267.85     26.87 o 
  -5  13   1     1914.32     1871.42     36.09 o 
  -4  13   1     3228.79     3268.75     55.02 o 
  -3  13   1     1015.95     1110.72     25.34 o 
  -2  13   1      322.34      336.42     11.56 o 
  -1  13   1     3167.46     3136.14     74.01 o 
   0  13   1       26.72       26.95      5.76 o 
   1  13   1     3404.11     3255.07     64.10 o 
   2  13   1       22.28       23.94      4.71 o 
   3  13   1     1214.92     1133.23     23.54 o 
   4  13   1      359.45      342.97     10.28 o 
   5  13   1     1750.07     1617.74     47.51 o 
   6  13   1      546.03      498.99     27.12 o 
   7  13   1      690.57      708.30     22.48 o 
   8  13   1      305.52      309.50     21.94 o 
   9  13   1      167.95      180.83     19.91 o 
  -9  14   1      144.60      150.64     32.67 o 
  -8  14   1      611.51      571.31     27.72 o 
  -7  14   1      475.97      482.48     15.31 o 
  -6  14   1      584.72      571.72     15.75 o 
  -5  14   1     1144.97     1123.76     24.36 o 
  -4  14   1      899.89      946.47     18.48 o 
  -3  14   1      191.69      189.88      9.82 o 
  -2  14   1      584.25      588.37     19.68 o 
  -1  14   1      167.11      177.82     10.47 o 
   0  14   1      907.62      815.23     29.34 o 
   1  14   1       40.35       43.47      5.92 o 
   2  14   1      823.60      833.03     20.88 o 
   3  14   1      330.05      339.06     11.34 o 
   4  14   1       18.89       12.61      5.55 o 
   5  14   1      353.47      347.41     27.56 o 
   6  14   1       69.00       70.98      9.08 o 
   7  14   1       74.22       75.79     14.16 o 
   8  14   1      230.86      237.01     20.13 o 
  -9  15   1       19.80       23.59     24.20 o 
  -8  15   1      691.16      712.98     73.37 o 
  -7  15   1      266.43      280.42     12.00 o 
  -6  15   1      366.22      382.01     13.23 o 
  -5  15   1     3238.90     3166.18     64.22 o 
  -4  15   1     1072.92     1035.38     22.85 o 
  -3  15   1     4962.66     4769.23    107.71 o 
  -2  15   1      875.15      869.35     37.51 o 
  -1  15   1     6055.43     5821.10    133.25 o 
   0  15   1     1435.37     1498.68     39.78 o 
   1  15   1     4518.33     4587.77     89.32 o 
   2  15   1      136.43      145.71      8.03 o 
   3  15   1     1103.10     1055.43     23.33 o 
   4  15   1      616.28      593.00     38.82 o 
   5  15   1      301.90      296.09     27.01 o 
   6  15   1       27.47       32.75      8.47 o 
   7  15   1      436.01      480.75     19.34 o 
   8  15   1      293.43      308.52     23.39 o 
  -9  16   1       27.97        3.02     24.20 o 
  -8  16   1       11.64       16.26      9.34 o 
  -7  16   1      130.26      110.62     11.27 o 
  -6  16   1       20.62        7.56      6.50 o 
  -5  16   1        2.96        1.35      5.62 o 
  -4  16   1      387.82      368.04     14.15 o 
  -3  16   1        1.20       10.83      6.45 o 
  -2  16   1        1.62        0.83      8.39 o 
  -1  16   1      816.54      829.52     26.09 o 
   0  16   1      396.61      381.64     16.67 o 
   1  16   1        0.99        9.48      5.94 o 
   2  16   1       15.15        9.69      5.42 o 
   3  16   1       49.52       55.99      7.39 o 
   4  16   1      276.55      253.45     18.55 o 
   5  16   1       24.58       20.34      8.17 o 
   6  16   1       59.99       60.75      9.74 o 
   7  16   1        7.10        7.23      9.85 o 
   8  16   1        8.18        4.92     12.40 o 
  -8  17   1      251.73      300.67     49.31 o 
  -7  17   1       18.78       19.81      8.47 o 
  -6  17   1      730.51      782.54     20.46 o 
  -5  17   1      196.13      198.10     12.54 o 
  -4  17   1      249.15      256.95     13.97 o 
  -3  17   1      711.03      713.32     22.97 o 
  -2  17   1       37.84       40.13     12.84 o 
  -1  17   1     3431.26     3480.99     88.46 o 
   0  17   1       36.12       47.80      9.41 o 
   1  17   1     2995.09     3063.68     82.88 o 
   2  17   1        4.52        2.77      6.07 o 
   3  17   1     1463.21     1428.05     72.12 o 
   4  17   1       14.64       11.82      7.25 o 
   5  17   1     1006.35     1006.65     29.08 o 
   6  17   1       91.42       94.31     10.86 o 
   7  17   1      334.40      375.26     18.17 o 
  -8  18   1        7.24       12.46     13.09 o 
  -7  18   1       65.79       51.23     10.79 o 
  -6  18   1       72.61       83.07     13.22 o 
  -5  18   1      810.65      754.81     70.49 o 
  -4  18   1      155.53      165.26      9.55 o 
  -3  18   1     1420.99     1400.54     39.57 o 
  -2  18   1       38.42       34.72      9.13 o 
  -1  18   1      261.44      271.56     65.64 o 
   0  18   1       46.77       54.03     14.23 o 
   1  18   1        3.16       -1.43     10.16 o 
   2  18   1       84.06       68.99      8.74 o 
   3  18   1      218.28      221.01     11.05 o 
   4  18   1       72.74       89.84     10.42 o 
   5  18   1        6.63        9.09      8.45 o 
   6  18   1       12.82        5.69      9.12 o 
   7  18   1       11.35       16.30      9.39 o 
  -7  19   1       35.82       46.07     10.88 o 
  -6  19   1      241.60      254.60     15.20 o 
  -5  19   1      487.23      491.32     55.73 o 
  -4  19   1      124.38      126.61      9.95 o 
  -3  19   1      267.80      298.11     16.67 o 
  -2  19   1     2174.82     2186.37     57.54 o 
  -1  19   1      584.26      565.84     22.67 o 
   0  19   1      451.87      483.46     25.11 o 
   1  19   1      177.49      203.05     23.29 o 
   2  19   1       19.32        9.33      6.44 o 
   3  19   1      930.27      935.29     23.23 o 
   4  19   1        4.81       -2.32      8.20 o 
   5  19   1      763.26      778.85     25.34 o 
   6  19   1        0.65       -0.60      9.53 o 
  -7  20   1      322.36      311.03     21.44 o 
  -6  20   1      475.42      488.90     40.23 o 
  -5  20   1      127.80      145.61     12.70 o 
  -4  20   1      122.46      130.97     10.01 o 
  -3  20   1       78.02       95.86     12.61 o 
  -2  20   1      503.53      524.80     49.00 o 
  -1  20   1        2.52        8.80     10.05 o 
   0  20   1      519.87      594.04     24.17 o 
   1  20   1       48.96       53.01     11.10 o 
   2  20   1      354.44      363.72     13.99 o 
   3  20   1       33.76       27.51      7.73 o 
   4  20   1      250.92      247.51     23.97 o 
   5  20   1        0.29        2.60      8.67 o 
   6  20   1       79.85       83.80     12.46 o 
  -6  21   1      831.44      807.22     40.74 o 
  -5  21   1       29.77       42.02     10.20 o 
  -4  21   1       91.37       97.93     14.64 o 
  -3  21   1      241.58      212.89     16.67 o 
  -2  21   1      228.78      241.09     17.11 o 
  -1  21   1        7.93       12.80     10.47 o 
   0  21   1       10.11       24.17     13.61 o 
   1  21   1      511.76      558.20     24.80 o 
   2  21   1        2.14        7.14      8.40 o 
   3  21   1      210.81      198.35     11.81 o 
   4  21   1        0.63       -8.25      8.25 o 
   5  21   1      228.36      246.15     19.95 o 
  -5  22   1       12.72        6.92     10.21 o 
  -4  22   1      426.76      390.74     52.63 o 
  -3  22   1       27.93       26.17     11.28 o 
  -2  22   1      453.97      480.15     35.39 o 
  -1  22   1      103.00      121.97     19.06 o 
   0  22   1      709.10      741.97     29.73 o 
   1  22   1       72.77       83.28     24.20 o 
   2  22   1      859.28      850.40     53.23 o 
   3  22   1       82.13       85.02     11.96 o 
   4  22   1      616.72      604.12     32.59 o 
   5  22   1        4.22        5.86     10.35 o 
  -4  23   1       46.48       58.21     13.51 o 
  -3  23   1       10.73        5.44     16.94 o 
  -2  23   1      181.44      183.66     16.86 o 
  -1  23   1       18.54       22.47     12.81 o 
   0  23   1       24.93       47.32     13.91 o 
   1  23   1       93.87       99.72     17.85 o 
   2  23   1        0.04        7.30      9.59 o 
   3  23   1        3.51        0.73     12.08 o 
   4  23   1        0.53        4.84     10.27 o 
  -3  24   1      310.37      300.23     21.15 o 
  -2  24   1      415.93      452.01     25.02 o 
  -1  24   1      119.82      119.76     15.61 o 
   0  24   1      752.64      758.39     41.44 o 
   1  24   1      358.65      354.42     23.29 o 
   2  24   1     1000.19      974.18     43.26 o 
  -1  25   1       15.80        0.12     12.75 o 
   0  25   1        0.22       -1.09     12.75 o 
 -12   0   2       41.69       52.63     23.59 o 
 -11   0   2      896.20      893.53     36.15 o 
 -10   0   2        2.37       29.31     16.94 o 
  -9   0   2     1542.65     1740.89     52.19 o 
  -8   0   2      164.18      180.81     16.03 o 
  -7   0   2      897.45      933.74     30.14 o 
  -6   0   2      564.99      439.20     11.81 o 
  -5   0   2    22252.35    22473.62    415.12 o 
  -4   0   2     7618.72     7827.44    146.55 o 
  -3   0   2       28.67       33.26      2.43 o 
  -2   0   2      301.01      317.14      8.24 o 
  -1   0   2      629.92      766.01     15.13 o 
   0   0   2     6908.54     6576.64    568.68 o 
   1   0   2     1446.51     1479.22     35.74 o 
   2   0   2     7333.14     7037.98    161.88 o 
   3   0   2      161.29      186.81      7.50 o 
   4   0   2     1614.63     1404.17     35.61 o 
   5   0   2      188.43      208.72     18.75 o 
   6   0   2      169.39      139.14     16.94 o 
   7   0   2     1935.08     1963.75     82.88 o 
   8   0   2     4210.37     4461.13    115.93 o 
   9   0   2      363.08      294.02     30.85 o 
  10   0   2       69.95       46.58     22.38 o 
 -12   1   2       17.82       22.65     14.75 o 
 -11   1   2       28.60       34.58      9.41 o 
 -10   1   2       98.95      105.88     10.10 o 
  -9   1   2        3.26        6.36      6.76 o 
  -8   1   2      196.19      195.91      9.96 o 
  -7   1   2        0.08       -1.28      4.28 o 
  -6   1   2       25.37       25.38      2.45 o 
  -5   1   2      242.31      194.57      6.88 o 
  -4   1   2     2956.95     3205.21     47.60 o 
  -3   1   2     1537.77     1566.24     24.18 o 
  -2   1   2      734.84      740.54     31.25 o 
  -1   1   2     2830.59     3062.22     40.60 o 
   0   1   2     2447.16     2512.78     47.38 o 
   1   1   2      628.55      661.84     12.24 o 
   2   1   2     1008.87     1022.92     18.47 o 
   3   1   2      799.25      718.09     13.82 o 
   4   1   2       77.15      110.72      5.43 o 
   5   1   2        4.56        3.67      3.45 o 
   6   1   2      132.76      128.16     17.54 o 
   7   1   2      194.88      219.14     16.68 o 
   8   1   2       46.93       54.06     10.32 o 
   9   1   2       90.33      109.21     16.68 o 
  10   1   2        6.22      -12.10     13.00 o 
 -12   2   2        3.09       -0.91     13.26 o 
 -11   2   2      611.96      693.21     22.29 o 
 -10   2   2       99.99       97.99      9.71 o 
  -9   2   2     1701.68     1856.47     38.56 o 
  -8   2   2       84.64       97.54      7.74 o 
  -7   2   2     1647.60     1678.07     38.41 o 
  -6   2   2     1280.58     1215.32     20.13 o 
  -5   2   2     4446.81     4658.53     68.76 o 
  -4   2   2    13477.87    13481.54    193.81 o 
  -3   2   2      335.69      338.09      8.03 o 
  -2   2   2    27259.34    25256.15    555.12 o 
  -1   2   2     8965.69     9058.46    143.92 o 
   0   2   2    23892.43    23329.21    579.26 o 
   1   2   2      159.07      157.15      6.20 o 
   2   2   2     5585.05     5480.57     89.81 o 
   3   2   2      996.44      993.82     18.44 o 
   4   2   2    11705.61    11902.57    193.16 o 
   5   2   2      181.51      194.85      7.16 o 
   6   2   2      900.20      965.75     26.06 o 
   7   2   2      296.23      296.91     22.69 o 
   8   2   2     2638.66     2579.78     75.50 o 
   9   2   2      145.60      144.75     17.54 o 
  10   2   2      221.69      219.10     20.95 o 
 -11   3   2       18.48       12.67     10.24 o 
 -10   3   2      329.17      366.62     15.29 o 
  -9   3   2      109.34      109.03      9.23 o 
  -8   3   2     1448.82     1362.64     33.75 o 
  -7   3   2      137.99      165.87      9.28 o 
  -6   3   2     3284.47     2994.26     45.53 o 
  -5   3   2      469.38      616.61     11.26 o 
  -4   3   2    14522.31    14294.64    232.36 o 
  -3   3   2    11484.28    11664.54    167.77 o 
  -2   3   2      999.62     1037.70     20.65 o 
  -1   3   2       45.24       65.73      2.21 o 
   0   3   2     6680.79     6908.25    127.25 o 
   1   3   2     1734.28     1899.07     28.54 o 
   2   3   2       64.22       90.29      4.43 o 
   3   3   2     4283.04     4559.58     76.18 o 
   4   3   2      168.66      168.54      5.84 o 
   5   3   2     1086.58     1072.37     21.61 o 
   6   3   2        1.37        2.35      5.57 o 
   7   3   2     1642.37     1697.83     44.98 o 
   8   3   2        0.16       15.95     13.01 o 
   9   3   2      336.93      340.08     23.72 o 
  10   3   2        0.76       -2.89     12.57 o 
 -11   4   2       48.97       50.05     10.99 o 
 -10   4   2      125.46      121.87     10.30 o 
  -9   4   2      239.33      301.41     14.80 o 
  -8   4   2     1912.29     1939.95     44.67 o 
  -7   4   2     2242.91     2292.84     41.61 o 
  -6   4   2     2961.89     2985.14     52.00 o 
  -5   4   2    13854.12    13793.15    213.35 o 
  -4   4   2     1160.79     1211.32     22.08 o 
  -3   4   2     5652.28     5699.17     91.47 o 
  -2   4   2      961.26     1124.75     19.34 o 
  -1   4   2    61274.45    52165.95   1155.08 o 
   0   4   2     8707.02     9133.14    147.95 o 
   1   4   2     9243.78     9345.43    134.75 o 
   2   4   2     1682.89     1589.09     24.67 o 
   3   4   2     1215.35     1354.46     24.65 o 
   4   4   2     3561.82     3435.76     51.75 o 
   5   4   2      381.20      389.86     10.68 o 
   6   4   2      822.59      779.00     22.09 o 
   7   4   2      293.99      285.95     18.60 o 
   8   4   2      880.12      875.70     35.07 o 
   9   4   2      272.93      297.72     22.66 o 
  10   4   2      326.02      317.83     25.02 o 
 -11   5   2        0.39       -7.56      9.17 o 
 -10   5   2     1261.12     1202.68     33.80 o 
  -9   5   2       17.64       20.19      7.56 o 
  -8   5   2     1169.48     1119.48     28.91 o 
  -7   5   2        7.46       10.09      3.95 o 
  -6   5   2     1519.13     1401.75     26.63 o 
  -5   5   2        5.28        6.85      2.08 o 
  -4   5   2     2808.86     2784.85     41.97 o 
  -3   5   2      315.58      302.88      6.78 o 
  -2   5   2     1422.96     1349.67     23.04 o 
  -1   5   2      654.01      797.58     14.57 o 
   0   5   2    41310.64    37892.84    672.46 o 
   1   5   2      884.74      859.56     16.13 o 
   2   5   2     1191.11     1230.01     19.70 o 
   3   5   2     5064.79     5218.62     86.93 o 
   4   5   2     1135.26     1121.62     18.88 o 
   5   5   2     1861.21     1796.74     33.44 o 
   6   5   2      127.46      139.68      9.61 o 
   7   5   2      543.77      542.61     27.53 o 
   8   5   2      142.97      166.35     16.47 o 
   9   5   2      304.09      358.49     23.72 o 
  10   5   2       53.65       58.94     15.83 o 
 -11   6   2       14.45        1.47      9.52 o 
 -10   6   2       18.76       18.98      8.88 o 
  -9   6   2       83.84       77.68      9.29 o 
  -8   6   2       94.19       84.44      8.56 o 
  -7   6   2      670.90      648.80     15.33 o 
  -6   6   2      525.88      546.50     13.05 o 
  -5   6   2       99.27       74.97      3.57 o 
  -4   6   2      551.53      629.89     11.77 o 
  -3   6   2      207.73      225.04     10.31 o 
  -2   6   2       38.23       64.76      2.94 o 
  -1   6   2     5285.78     5403.61    100.79 o 
   0   6   2     2174.33     2236.18     38.17 o 
   1   6   2       91.53       82.96      3.93 o 
   2   6   2      124.33      119.03      4.46 o 
   3   6   2      540.83      567.98     10.75 o 
   4   6   2     2315.53     2277.43     40.28 o 
   5   6   2      158.96      165.51      7.01 o 
   6   6   2      374.42      372.64     26.01 o 
   7   6   2       61.30       61.65     17.85 o 
   8   6   2       65.21       90.33     14.04 o 
   9   6   2      230.89      218.63     19.66 o 
  10   6   2       27.04       32.63     14.81 o 
 -11   7   2       40.26       34.91     13.24 o 
 -10   7   2      583.16      634.35     28.42 o 
  -9   7   2        0.38       -5.20      6.97 o 
  -8   7   2       99.96      113.50      9.13 o 
  -7   7   2       64.05       63.49      5.51 o 
  -6   7   2     1781.47     1620.89     36.51 o 
  -5   7   2      883.54      787.35     14.25 o 
  -4   7   2     1749.31     1573.93     25.20 o 
  -3   7   2     1183.52     1071.71     19.34 o 
  -2   7   2     1931.45     1920.12     39.34 o 
  -1   7   2      449.84      359.56      9.52 o 
   0   7   2    18337.11    18478.81    298.30 o 
   1   7   2      111.64      170.27      5.62 o 
   2   7   2     1966.21     1953.28     30.42 o 
   3   7   2     5051.58     4797.56     71.24 o 
   4   7   2      689.84      741.30     13.72 o 
   5   7   2     3035.79     2834.32     50.31 o 
   6   7   2        8.36       14.22      8.56 o 
   7   7   2      937.38      942.00     41.74 o 
   8   7   2      157.13      170.17     16.43 o 
   9   7   2     1056.83     1108.96     65.03 o 
 -11   8   2       21.95       17.02     12.79 o 
 -10   8   2      241.12      224.10     22.38 o 
  -9   8   2      520.01      472.88     26.43 o 
  -8   8   2       40.79       41.91      7.30 o 
  -7   8   2       65.52       74.91      7.42 o 
  -6   8   2       53.90       55.68      4.86 o 
  -5   8   2      323.52      320.35      7.83 o 
  -4   8   2      161.13      171.25      6.53 o 
  -3   8   2      227.11      239.26      6.64 o 
  -2   8   2     1020.14     1036.97     21.77 o 
  -1   8   2      136.36      164.90      6.40 o 
   0   8   2     1969.86     2135.63     42.16 o 
   1   8   2      182.26      218.01      8.99 o 
   2   8   2     1924.47     2226.72     34.60 o 
   3   8   2       61.31       57.70      3.95 o 
   4   8   2        0.66        8.78      2.85 o 
   5   8   2       20.07        5.47      5.84 o 
   6   8   2      425.59      449.22     15.76 o 
   7   8   2       18.18        7.32     10.24 o 
   8   8   2        5.09        4.06     10.90 o 
   9   8   2       10.58       25.06     13.64 o 
 -11   9   2      106.69       79.04     15.40 o 
 -10   9   2     1776.44     1695.68    106.17 o 
  -9   9   2       78.99       88.80     10.05 o 
  -8   9   2     2025.05     1983.99     45.51 o 
  -7   9   2       13.49       14.14      7.95 o 
  -6   9   2     2569.41     2508.76     45.41 o 
  -5   9   2      696.84      642.72     12.82 o 
  -4   9   2     1861.82     1749.98     28.29 o 
  -3   9   2     3534.02     3373.82     55.95 o 
  -2   9   2     2343.20     2440.90     47.03 o 
  -1   9   2    13078.95    12986.38    239.66 o 
   0   9   2     9825.66    10441.35    193.42 o 
   1   9   2     4886.62     4749.59     79.64 o 
   2   9   2      378.97      332.65     10.48 o 
   3   9   2      752.61      615.15     12.51 o 
   4   9   2      924.30      906.11     16.52 o 
   5   9   2     2275.35     2094.21     45.83 o 
   6   9   2        6.58       20.82      6.76 o 
   7   9   2     1359.27     1283.50     49.31 o 
   8   9   2      191.56      182.69     18.75 o 
   9   9   2      614.84      652.62     32.53 o 
 -11  10   2       50.60       37.51     24.20 o 
 -10  10   2       69.16       68.53     13.51 o 
  -9  10   2       22.11       30.27     11.30 o 
  -8  10   2       22.77       17.91      6.94 o 
  -7  10   2       97.70       96.55      6.70 o 
  -6  10   2      174.24      168.71      7.60 o 
  -5  10   2      454.95      448.49     10.36 o 
  -4  10   2      408.57      435.80     11.35 o 
  -3  10   2       34.22       40.41      3.89 o 
  -2  10   2      582.76      525.79     16.26 o 
  -1  10   2      387.03      374.76     10.82 o 
   0  10   2     3744.77     3974.72     76.17 o 
   1  10   2     1293.34     1443.30     27.17 o 
   2  10   2      677.09      677.62     15.12 o 
   3  10   2        0.35        2.52      3.00 o 
   4  10   2     1544.64     1473.35     28.46 o 
   5  10   2      654.28      636.74     21.32 o 
   6  10   2      205.42      208.18     15.97 o 
   7  10   2      222.07      221.05     29.95 o 
   8  10   2       16.25        7.43     11.89 o 
   9  10   2       83.84       85.49     16.86 o 
 -10  11   2     1038.72     1146.82     51.73 o 
  -9  11   2      171.71      181.08     16.00 o 
  -8  11   2     1629.91     1626.92     39.35 o 
  -7  11   2      127.40      132.32      7.70 o 
  -6  11   2     1851.32     1817.32     34.99 o 
  -5  11   2     1873.29     1814.08     30.15 o 
  -4  11   2     2674.99     2664.28     45.76 o 
  -3  11   2      416.93      386.36      9.83 o 
  -2  11   2      843.53      833.67     23.53 o 
  -1  11   2     4466.01     4520.01    125.53 o 
   0  11   2     3242.24     3754.83     72.60 o 
   1  11   2     4493.91     4438.19     75.49 o 
   2  11   2      755.18      860.78     18.41 o 
   3  11   2     4181.53     4048.98     61.73 o 
   4  11   2      165.68      188.00     11.37 o 
   5  11   2     1669.60     1648.62     38.54 o 
   6  11   2       99.27       97.68      9.31 o 
   7  11   2      964.21      912.75     90.14 o 
   8  11   2        0.57        3.50     11.89 o 
   9  11   2      347.85      360.72     24.85 o 
 -10  12   2       49.73       45.98     24.80 o 
  -9  12   2      480.87      499.97     24.68 o 
  -8  12   2        0.95        8.98      6.03 o 
  -7  12   2      837.64      836.65     19.87 o 
  -6  12   2      469.79      480.43     13.63 o 
  -5  12   2     1647.40     1578.03     27.10 o 
  -4  12   2      106.13      128.77      6.19 o 
  -3  12   2      900.62      938.57     18.75 o 
  -2  12   2     4700.82     4842.81    110.58 o 
  -1  12   2      170.96      180.87     13.01 o 
   0  12   2     5433.55     5590.47    106.49 o 
   1  12   2       63.51       80.05      5.62 o 
   2  12   2     1119.05     1005.00     21.12 o 
   3  12   2       25.50       21.78      4.91 o 
   4  12   2     3228.33     3162.68     66.67 o 
   5  12   2      412.80      429.21     15.90 o 
   6  12   2      687.76      696.60     21.58 o 
   7  12   2      214.95      208.56     18.56 o 
   8  12   2      788.53      779.67     34.60 o 
 -10  13   2      300.77      299.46     38.11 o 
  -9  13   2       85.62      102.18     14.47 o 
  -8  13   2      998.24     1009.62     27.44 o 
  -7  13   2       46.29       48.73      6.67 o 
  -6  13   2     1990.19     1940.37     37.63 o 
  -5  13   2      158.95      161.12      6.88 o 
  -4  13   2     1178.68     1123.28     22.28 o 
  -3  13   2       74.68       73.84      6.23 o 
  -2  13   2      797.22      816.23     24.17 o 
  -1  13   2     1044.74     1089.68     29.94 o 
   0  13   2       13.33       13.07      4.65 o 
   1  13   2     1284.30     1278.51     25.83 o 
   2  13   2        1.36        5.49      4.20 o 
   3  13   2      303.22      305.15     10.59 o 
   4  13   2       17.77       28.48      8.28 o 
   5  13   2       31.02       29.51      7.43 o 
   6  13   2       23.27       24.30      8.43 o 
   7  13   2       34.58       50.43     13.61 o 
   8  13   2       74.37       78.92     15.44 o 
 -10  14   2       28.04       49.61     25.41 o 
  -9  14   2     1123.92     1221.69     42.72 o 
  -8  14   2      216.72      230.29     12.95 o 
  -7  14   2      339.84      362.30     12.88 o 
  -6  14   2     1796.70     1764.85     35.12 o 
  -5  14   2     2177.15     2120.41     38.35 o 
  -4  14   2     2610.66     2593.11     45.61 o 
  -3  14   2     2460.27     2576.36     62.88 o 
  -2  14   2     5126.18     5263.50    121.06 o 
  -1  14   2      201.95      224.84     17.24 o 
   0  14   2     3828.07     3887.72     76.33 o 
   1  14   2      127.27      125.15      7.38 o 
   2  14   2     2326.97     2309.37     42.90 o 
   3  14   2      109.90      127.68      7.80 o 
   4  14   2     1976.72     1910.51     44.22 o 
   5  14   2       45.65       43.11      8.26 o 
   6  14   2      444.99      496.50     37.83 o 
   7  14   2       83.51       75.48     14.20 o 
   8  14   2      271.52      299.57     23.10 o 
  -9  15   2      236.43      248.04     37.51 o 
  -8  15   2        5.45        8.04      8.56 o 
  -7  15   2       29.47       38.08      7.10 o 
  -6  15   2     1027.77     1046.44     23.81 o 
  -5  15   2      438.47      424.96     11.72 o 
  -4  15   2      360.10      338.49     12.34 o 
  -3  15   2        5.15       16.64      7.27 o 
  -2  15   2     1685.35     1654.04     43.42 o 
  -1  15   2       44.86       49.01      8.13 o 
   0  15   2       28.48       35.61      6.27 o 
   1  15   2      143.66      150.67      8.56 o 
   2  15   2        4.05        2.88      5.04 o 
   3  15   2      542.16      513.38     14.79 o 
   4  15   2      356.68      333.00     25.87 o 
   5  15   2      193.90      205.12     12.41 o 
   6  15   2       81.89       88.06     13.48 o 
   7  15   2       92.32       80.00     23.90 o 
   8  15   2       22.15       26.67     15.44 o 
  -9  16   2     1125.88     1016.36     67.15 o 
  -8  16   2      278.02      314.53     15.78 o 
  -7  16   2      536.69      582.31     25.85 o 
  -6  16   2      999.98     1060.97     25.32 o 
  -5  16   2      270.96      252.36      9.84 o 
  -4  16   2     1222.10     1225.79     28.97 o 
  -3  16   2      758.34      761.72     34.18 o 
  -2  16   2     4173.27     4141.21     97.75 o 
  -1  16   2     1134.18     1142.20     32.94 o 
   0  16   2     2993.35     3053.18     62.18 o 
   1  16   2      309.99      305.64     19.47 o 
   2  16   2     1293.67     1204.26     27.75 o 
   3  16   2       56.04       66.80      7.09 o 
   4  16   2     2084.36     2072.57     48.50 o 
   5  16   2       41.69       33.74      8.87 o 
   6  16   2      380.55      398.64     17.75 o 
   7  16   2       72.65       59.82     14.55 o 
  -9  17   2       11.32       15.12     27.22 o 
  -8  17   2      596.41      632.70     46.58 o 
  -7  17   2     1399.59     1388.63     53.84 o 
  -6  17   2        2.11        6.83      6.61 o 
  -5  17   2       42.47       63.17     11.89 o 
  -4  17   2      670.55      673.88     19.44 o 
  -3  17   2      126.26      153.06     12.19 o 
  -2  17   2      112.52      111.01     10.47 o 
  -1  17   2      120.09      126.89     11.53 o 
   0  17   2       22.57       25.73     12.40 o 
   1  17   2       28.09       19.11      6.24 o 
   2  17   2       12.51       12.84      6.00 o 
   3  17   2        7.00       -5.01      5.82 o 
   4  17   2       11.60       13.37      8.39 o 
   5  17   2        2.18       -0.19     11.08 o 
   6  17   2       63.24       59.55     10.35 o 
   7  17   2        3.05        2.82     13.32 o 
  -8  18   2      264.10      300.33     34.18 o 
  -7  18   2      370.11      363.13     21.28 o 
  -6  18   2      177.46      194.92     10.65 o 
  -5  18   2     1497.63     1489.43     75.29 o 
  -4  18   2      728.66      724.27     25.45 o 
  -3  18   2      362.99      390.62     27.53 o 
  -2  18   2      621.71      588.38     22.24 o 
  -1  18   2      658.10      670.63     24.17 o 
   0  18   2      776.59      785.81     40.23 o 
   1  18   2      402.87      395.66     35.19 o 
   2  18   2      701.19      712.06     18.98 o 
   3  18   2      199.12      197.22     10.70 o 
   4  18   2     1063.24     1097.74     39.42 o 
   5  18   2       77.64       85.86     12.99 o 
   6  18   2      729.48      696.05     24.47 o 
  -8  19   2      405.23      413.76     48.70 o 
  -7  19   2      392.56      412.90     28.43 o 
  -6  19   2      480.07      492.66     47.44 o 
  -5  19   2      176.62      169.28     12.52 o 
  -4  19   2     1358.60     1386.97    175.14 o 
  -3  19   2      859.35      875.44     29.08 o 
  -2  19   2      432.57      445.86     33.27 o 
  -1  19   2      356.02      363.95     31.16 o 
   0  19   2      413.56      411.69     59.29 o 
   1  19   2       34.82       28.87      7.25 o 
   2  19   2        0.55        1.86      6.83 o 
   3  19   2      519.99      536.86     17.20 o 
   4  19   2       18.11       26.48     13.01 o 
   5  19   2      276.04      288.68     16.42 o 
   6  19   2        6.37        9.24     10.51 o 
  -7  20   2      101.12      106.64     16.34 o 
  -6  20   2        5.16       10.89     11.53 o 
  -5  20   2      121.20      124.45     23.59 o 
  -4  20   2       68.26       64.98     11.76 o 
  -3  20   2       76.99       80.11     16.07 o 
  -2  20   2       11.31       13.68     10.47 o 
  -1  20   2      536.94      538.76     62.31 o 
   0  20   2      326.45      388.81     20.11 o 
   1  20   2       91.58      101.62     10.97 o 
   2  20   2      430.47      474.19     16.53 o 
   3  20   2      100.71      113.40     15.68 o 
   4  20   2      567.76      588.40     38.27 o 
   5  20   2      103.07      105.67     12.19 o 
  -6  21   2      392.98      359.05     69.57 o 
  -5  21   2       53.65       45.29     13.18 o 
  -4  21   2      230.18      236.32     17.32 o 
  -3  21   2        3.15        4.16      9.99 o 
  -2  21   2       25.64       28.19     16.09 o 
  -1  21   2      412.33      446.72     27.66 o 
   0  21   2       87.64      113.51     13.43 o 
   1  21   2      375.59      362.07     51.84 o 
   2  21   2        0.73       -5.85      8.51 o 
   3  21   2      472.61      467.54     22.51 o 
   4  21   2        2.30       -1.62      9.53 o 
   5  21   2      274.09      279.63     16.97 o 
  -6  22   2       34.64       46.36     14.53 o 
  -5  22   2      506.88      442.39     76.23 o 
  -4  22   2       31.66       32.71     12.38 o 
  -3  22   2      147.29      148.13     15.15 o 
  -2  22   2       38.57       42.65     12.83 o 
  -1  22   2       18.06       39.95     15.64 o 
   0  22   2        5.68       12.24     15.77 o 
   1  22   2      231.02      239.97     37.27 o 
   2  22   2       81.44       92.21      9.96 o 
   3  22   2      155.09      176.48     14.11 o 
   4  22   2       30.81       26.92     10.78 o 
  -5  23   2      154.14      144.22     18.02 o 
  -4  23   2      358.34      347.00     34.18 o 
  -3  23   2      642.58      603.61     68.66 o 
  -2  23   2      323.00      321.53     20.32 o 
  -1  23   2      640.99      718.22     49.61 o 
   0  23   2      271.33      317.70     20.48 o 
   1  23   2      389.16      420.13     32.73 o 
   2  23   2       52.15       45.59     11.16 o 
   3  23   2      651.82      672.65     51.60 o 
  -3  24   2        3.39        8.63     12.14 o 
  -2  24   2        0.20       -2.86     13.04 o 
  -1  24   2        4.79       15.88     12.57 o 
   0  24   2        0.00        6.35     13.26 o 
   1  24   2       11.32       15.24     10.80 o 
   2  24   2        9.34        8.90     11.10 o 
 -12   1   3      501.88      588.65     31.44 o 
 -11   1   3      154.84      162.21     25.11 o 
 -10   1   3     3609.87     3618.60     68.20 o 
  -9   1   3       67.93       94.10      8.21 o 
  -8   1   3     1742.27     1593.35     32.58 o 
  -7   1   3      508.93      570.78     12.19 o 
  -6   1   3      938.97      742.30     12.51 o 
  -5   1   3     1038.18     1046.31     16.08 o 
  -4   1   3     2268.10     2088.33     32.36 o 
  -3   1   3     3259.51     3368.46     49.25 o 
  -2   1   3     4711.89     4772.57     68.80 o 
  -1   1   3     9536.33     9548.85    125.13 o 
   0   1   3     1294.64     1159.62     56.79 o 
   1   1   3     4089.91     3941.93     65.32 o 
   2   1   3      371.67      327.75      7.91 o 
   3   1   3     5464.33     5298.78     87.76 o 
   4   1   3     1022.50     1035.58     26.11 o 
   5   1   3     2213.22     2180.76     61.60 o 
   6   1   3      696.23      701.58     27.81 o 
   7   1   3      531.93      568.58     34.48 o 
   8   1   3       46.66       50.64     13.24 o 
   9   1   3      266.02      301.39     23.52 o 
 -12   2   3       19.01       17.28     14.04 o 
 -11   2   3      315.34      296.01     21.52 o 
 -10   2   3      247.24      218.55     14.40 o 
  -9   2   3      645.13      664.90     18.68 o 
  -8   2   3       41.60       42.43      6.07 o 
  -7   2   3      932.37      919.54     17.52 o 
  -6   2   3     1255.67     1399.97     21.17 o 
  -5   2   3       87.39       80.69      3.33 o 
  -4   2   3      167.47      180.93     11.41 o 
  -3   2   3       22.00       24.28      2.25 o 
  -2   2   3     1266.97     1394.61     21.31 o 
  -1   2   3     1331.60     1275.44     19.41 o 
   0   2   3      160.20      184.14      5.79 o 
   1   2   3       39.76       47.57      2.98 o 
   2   2   3       49.98       33.97      2.84 o 
   3   2   3     1394.55     1526.50     27.72 o 
   4   2   3      166.60      182.08      6.15 o 
   5   2   3        0.33       -0.25      7.66 o 
   6   2   3      254.56      253.68     29.04 o 
   7   2   3        5.39        0.67     10.24 o 
   8   2   3      382.30      403.94     24.59 o 
   9   2   3        0.12       -0.38     12.61 o 
 -12   3   3       80.34       96.49     17.32 o 
 -11   3   3       57.53       48.31     11.34 o 
 -10   3   3      980.33      959.11     28.71 o 
  -9   3   3       48.83      100.28     33.32 o 
  -8   3   3      523.52      536.83     28.44 o 
  -7   3   3     1126.05     1197.32     23.60 o 
  -6   3   3     2173.75     2020.10     31.63 o 
  -5   3   3      653.42      636.91     13.17 o 
  -4   3   3     2967.71     2822.14     42.36 o 
  -3   3   3     5404.94     5459.86     87.44 o 
  -2   3   3      498.31      402.35     15.79 o 
  -1   3   3     8169.83     8342.50    109.55 o 
   0   3   3       45.72       60.66      7.29 o 
   1   3   3     2067.04     1995.68     34.47 o 
   2   3   3      748.37      978.92     19.31 o 
   3   3   3     5013.25     4942.70     73.14 o 
   4   3   3      190.00      168.03      9.43 o 
   5   3   3     3561.52     3632.94     63.41 o 
   6   3   3      223.61      230.41     16.26 o 
   7   3   3     1118.37     1109.24     39.78 o 
   8   3   3      205.63      222.90     19.62 o 
   9   3   3      400.66      464.51     32.67 o 
 -12   4   3        5.72        2.67     13.67 o 
 -11   4   3      784.80      707.08     25.72 o 
 -10   4   3      231.57      213.18     14.17 o 
  -9   4   3     1578.21     1609.13     34.07 o 
  -8   4   3      101.30       82.12      7.82 o 
  -7   4   3     3327.59     3160.41     55.27 o 
  -6   4   3        9.96       15.36      2.82 o 
  -5   4   3     7363.47     7177.66    118.48 o 
  -4   4   3      426.96      451.64      8.72 o 
  -3   4   3      458.68      429.41      8.71 o 
  -2   4   3     4532.52     4572.58     79.11 o 
  -1   4   3      155.50      238.52      5.82 o 
   0   4   3     1350.92     1356.39     73.51 o 
   1   4   3       32.18       71.92      3.69 o 
   2   4   3      177.85      120.99      5.44 o 
   3   4   3     5611.14     5939.07     87.38 o 
   4   4   3     1107.56     1082.80     18.61 o 
   5   4   3      530.14      511.23     23.25 o 
   6   4   3       12.76       14.60      8.52 o 
   7   4   3      429.71      440.71     28.13 o 
   8   4   3      595.95      648.39     30.91 o 
   9   4   3      161.01      168.91     19.24 o 
 -12   5   3       54.32       61.36     19.06 o 
 -11   5   3       96.36       85.62     12.08 o 
 -10   5   3      125.58      124.94     12.22 o 
  -9   5   3       37.57       31.07      7.78 o 
  -8   5   3     1400.53     1351.20     38.43 o 
  -7   5   3       82.66       83.46      8.64 o 
  -6   5   3     7807.66     7790.06    144.46 o 
  -5   5   3      146.33      145.04      4.71 o 
  -4   5   3      129.18      106.95      4.09 o 
  -3   5   3      480.17      531.31     10.42 o 
  -2   5   3     2485.15     2514.99     41.98 o 
  -1   5   3     3006.61     3239.84     54.22 o 
   0   5   3    14772.54    14990.20    241.95 o 
   1   5   3     4313.01     4447.99     74.03 o 
   2   5   3      319.79      257.27      5.94 o 
   3   5   3      985.90      888.16     15.62 o 
   4   5   3      571.14      577.07     11.62 o 
   5   5   3      988.72      955.77     23.94 o 
   6   5   3      176.08      188.02     14.75 o 
   7   5   3     1437.88     1430.51     47.46 o 
   8   5   3      195.68      196.65     18.82 o 
   9   5   3      424.12      408.83     26.29 o 
 -11   6   3      555.83      538.90     22.85 o 
 -10   6   3      662.58      593.97     26.86 o 
  -9   6   3      704.45      684.53     27.47 o 
  -8   6   3      441.50      434.12     15.62 o 
  -7   6   3     1440.42     1394.89     27.68 o 
  -6   6   3        3.34        4.33      3.41 o 
  -5   6   3     6510.91     6486.66     95.20 o 
  -4   6   3      208.72      200.48      5.87 o 
  -3   6   3     3475.30     3419.33     64.02 o 
  -2   6   3     4831.66     4764.92     77.52 o 
  -1   6   3    19582.37    19827.66    319.61 o 
   0   6   3      563.78      468.00     10.46 o 
   1   6   3     3487.03     3447.85     58.27 o 
   2   6   3      551.95      446.32      8.81 o 
   3   6   3     2400.49     2328.77     36.17 o 
   4   6   3     3630.54     3501.61     71.05 o 
   5   6   3     1374.53     1347.64     33.14 o 
   6   6   3      432.69      491.85     83.18 o 
   7   6   3      706.04      715.81     30.48 o 
   8   6   3      990.97      942.32     37.41 o 
   9   6   3        5.51        4.63     13.35 o 
 -11   7   3        1.50       -0.33     11.62 o 
 -10   7   3      193.34      188.28     16.13 o 
  -9   7   3       16.88        8.30      8.71 o 
  -8   7   3      416.18      408.61     14.97 o 
  -7   7   3      262.75      252.13     10.89 o 
  -6   7   3      579.36      635.92     15.33 o 
  -5   7   3      237.73      254.23      7.21 o 
  -4   7   3     1646.60     1610.40     59.74 o 
  -3   7   3     1995.85     2136.33     45.53 o 
  -2   7   3     2563.87     2675.42     44.92 o 
  -1   7   3      131.21      144.69      5.35 o 
   0   7   3     1044.52     1181.72     22.06 o 
   1   7   3       53.66       68.37      4.24 o 
   2   7   3      128.57      177.81      7.87 o 
   3   7   3      326.02      329.12      7.69 o 
   4   7   3       84.32       89.76      7.17 o 
   5   7   3      989.94      975.74     27.36 o 
   6   7   3        4.67        6.49      9.19 o 
   7   7   3      339.71      340.28     21.15 o 
   8   7   3       35.13       42.95     13.69 o 
   9   7   3       27.65       26.28     14.72 o 
 -11   8   3      164.50      203.11     17.66 o 
 -10   8   3      341.25      369.86     21.07 o 
  -9   8   3      504.81      568.84     62.01 o 
  -8   8   3       48.05       44.97      5.56 o 
  -7   8   3     1620.31     1481.73     99.24 o 
  -6   8   3        8.36        4.99      3.04 o 
  -5   8   3    12728.42    12897.49    190.76 o 
  -4   8   3      589.71      562.86     14.35 o 
  -3   8   3    10630.63    10935.62    198.23 o 
  -2   8   3    10167.70    10333.14    165.58 o 
  -1   8   3    23120.46    23268.74    426.21 o 
   0   8   3     3897.10     4097.72     69.00 o 
   1   8   3     5100.31     5073.95     84.96 o 
   2   8   3     1818.28     1660.25     30.62 o 
   3   8   3     2078.27     2074.41     37.62 o 
   4   8   3     5443.55     5166.23    103.39 o 
   5   8   3      495.23      471.49     22.13 o 
   6   8   3     2267.51     2129.06     63.01 o 
   7   8   3       59.94       60.61     13.23 o 
   8   8   3     1173.13     1122.54     61.10 o 
   9   8   3        1.98        7.35     13.47 o 
 -11   9   3       10.77        4.65     12.05 o 
 -10   9   3        5.41        7.37     10.59 o 
  -9   9   3        3.00       -3.04      9.15 o 
  -8   9   3       10.05        9.38      5.22 o 
  -7   9   3       39.48       41.32      5.27 o 
  -6   9   3      300.12      330.08     10.79 o 
  -5   9   3     1382.35     1548.96     25.86 o 
  -4   9   3      332.18      368.89     12.14 o 
  -3   9   3        8.29        7.61      2.86 o 
  -2   9   3     2171.62     2507.35     41.96 o 
  -1   9   3     1527.29     1680.57     34.64 o 
   0   9   3     1153.45     1241.74     23.85 o 
   1   9   3        5.53        7.87      3.40 o 
   2   9   3      228.11      257.60     11.21 o 
   3   9   3      468.05      439.94     14.93 o 
   4   9   3      126.25      122.46      9.76 o 
   5   9   3      113.93      116.06      8.59 o 
   6   9   3      210.99      197.63     16.86 o 
   7   9   3       81.91       63.14     12.92 o 
   8   9   3        0.00        3.60     14.82 o 
   9   9   3        2.32       -1.32     14.33 o 
 -11  10   3      402.93      463.81     25.72 o 
 -10  10   3      134.31      176.74     16.71 o 
  -9  10   3     1125.00     1117.16     47.19 o 
  -8  10   3       34.59       31.27      6.78 o 
  -7  10   3     1892.63     1887.23     36.03 o 
  -6  10   3      939.81      925.40     17.41 o 
  -5  10   3     4062.62     3946.65     60.17 o 
  -4  10   3     1413.00     1454.00     26.61 o 
  -3  10   3     5867.35     5763.59    107.09 o 
  -2  10   3      253.60      250.67     10.90 o 
  -1  10   3    14522.68    14059.15    259.76 o 
   0  10   3     4896.61     4883.97     82.27 o 
   1  10   3     1241.47     1218.64     32.40 o 
   2  10   3     3016.25     2877.80     50.75 o 
   3  10   3      942.48      906.90     19.43 o 
   4  10   3     2361.80     2157.06     47.40 o 
   5  10   3       36.62       49.63     17.26 o 
   6  10   3      619.03      638.94     28.85 o 
   7  10   3       22.34       19.51     11.89 o 
   8  10   3      690.98      729.16     33.99 o 
 -11  11   3       58.17       77.09     15.40 o 
 -10  11   3      442.84      484.51     32.06 o 
  -9  11   3       63.28       87.70     13.23 o 
  -8  11   3      464.30      483.57     16.78 o 
  -7  11   3      175.62      190.74      8.92 o 
  -6  11   3     1015.43     1009.36     21.68 o 
  -5  11   3      271.65      299.83      8.80 o 
  -4  11   3      170.62      170.17     12.66 o 
  -3  11   3       66.92       81.27      5.94 o 
  -2  11   3        4.97        9.46      5.33 o 
  -1  11   3      445.19      524.28     14.52 o 
   0  11   3     3283.63     3257.19     56.64 o 
   1  11   3      566.74      555.62     13.75 o 
   2  11   3        4.92        8.95      4.28 o 
   3  11   3     1668.79     1550.56     30.25 o 
   4  11   3        1.55        5.28      6.88 o 
   5  11   3      236.30      218.33     12.82 o 
   6  11   3       60.87       60.63      9.59 o 
   7  11   3      238.79      239.21     20.20 o 
   8  11   3       35.46       27.47     14.47 o 
 -10  12   3        2.68       11.40     11.92 o 
  -9  12   3     1790.14     1792.71     54.58 o 
  -8  12   3      111.18      111.05     12.33 o 
  -7  12   3     2913.16     2896.60     61.03 o 
  -6  12   3        0.80        7.50      4.96 o 
  -5  12   3     1883.17     1802.05     32.87 o 
  -4  12   3      398.15      376.40     10.26 o 
  -3  12   3      540.54      525.98     14.43 o 
  -2  12   3        5.73        3.93      5.56 o 
  -1  12   3     2323.24     2374.50     48.34 o 
   0  12   3     4343.96     4285.86     73.50 o 
   1  12   3       44.28       34.10      4.74 o 
   2  12   3     1240.09     1180.55     24.37 o 
   3  12   3     1183.26     1175.57     29.60 o 
   4  12   3      590.81      569.67     18.48 o 
   5  12   3      367.85      383.02     15.65 o 
   6  12   3      521.16      501.32     18.39 o 
   7  12   3        5.65       13.57     11.17 o 
   8  12   3      277.92      276.36     22.35 o 
 -10  13   3      297.60      363.63     28.13 o 
  -9  13   3       30.25       42.19     11.53 o 
  -8  13   3      427.73      450.64     17.19 o 
  -7  13   3      366.59      366.94     14.98 o 
  -6  13   3     1275.44     1239.15     26.04 o 
  -5  13   3      728.63      730.92     16.32 o 
  -4  13   3     1919.48     1851.41     38.53 o 
  -3  13   3      596.43      570.80     19.25 o 
  -2  13   3     1666.61     1660.96     42.78 o 
  -1  13   3      397.90      441.49     37.75 o 
   0  13   3     1854.56     1865.72     35.12 o 
   1  13   3     1656.07     1628.81     31.65 o 
   2  13   3       91.86       96.09      6.78 o 
   3  13   3      776.76      793.42     18.78 o 
   4  13   3      330.71      317.74     14.80 o 
   5  13   3      474.20      454.81     17.40 o 
   6  13   3      106.62      105.88     11.00 o 
   7  13   3     1103.05     1064.10     61.40 o 
   8  13   3       38.51       40.45     14.39 o 
 -10  14   3        0.93        5.61     12.98 o 
  -9  14   3      490.40      471.05     24.94 o 
  -8  14   3      552.78      575.18     46.38 o 
  -7  14   3      419.20      399.06     16.04 o 
  -6  14   3      134.45      145.05     19.26 o 
  -5  14   3      835.37      794.95     17.83 o 
  -4  14   3      291.05      296.35     11.53 o 
  -3  14   3       52.59       39.30      7.56 o 
  -2  14   3       20.34       24.80      7.27 o 
  -1  14   3       77.71       86.85      7.32 o 
   0  14   3     1086.21     1088.24     23.05 o 
   1  14   3       88.85      103.80      7.11 o 
   2  14   3       86.46       87.91      6.92 o 
   3  14   3      773.82      723.72     18.69 o 
   4  14   3      459.20      418.99     16.42 o 
   5  14   3        0.24       -7.33      7.37 o 
   6  14   3       32.16       33.30      9.06 o 
   7  14   3        0.13       -1.08     12.79 o 
 -10  15   3      640.62      711.43     51.42 o 
  -9  15   3      326.79      337.46     22.27 o 
  -8  15   3      856.23      922.53     26.70 o 
  -7  15   3      115.35      137.49     11.04 o 
  -6  15   3     1339.90     1346.57     28.46 o 
  -5  15   3      311.45      336.08     10.96 o 
  -4  15   3      960.55      932.09     28.23 o 
  -3  15   3      688.71      695.68     22.88 o 
  -2  15   3     2097.76     2073.31     52.83 o 
  -1  15   3     1111.37     1128.55     32.72 o 
   0  15   3      583.11      608.87     27.24 o 
   1  15   3      606.04      567.08     17.49 o 
   2  15   3      253.32      271.26     10.93 o 
   3  15   3     1647.47     1570.78     32.14 o 
   4  15   3      600.70      613.17     20.87 o 
   5  15   3      819.34      785.26     24.47 o 
   6  15   3      104.26      118.29     14.05 o 
   7  15   3      296.69      298.95     23.23 o 
  -9  16   3       49.88       72.83     14.65 o 
  -8  16   3      420.60      417.66     33.17 o 
  -7  16   3      636.66      617.40     20.96 o 
  -6  16   3      118.19      123.79     10.56 o 
  -5  16   3      243.40      237.96      9.74 o 
  -4  16   3      332.33      355.37     16.89 o 
  -3  16   3      270.86      298.80     15.61 o 
  -2  16   3      126.21      141.82     11.76 o 
  -1  16   3       45.29       40.97      8.76 o 
   0  16   3        3.07        5.68      5.73 o 
   1  16   3        0.17        2.11      5.38 o 
   2  16   3       32.85       33.05      6.38 o 
   3  16   3       93.15       99.40      8.91 o 
   4  16   3      129.23      131.90     11.08 o 
   5  16   3       40.36       35.03      9.04 o 
   6  16   3       17.52       15.43      9.39 o 
   7  16   3       38.72       53.03     15.48 o 
  -9  17   3      238.09      291.34     22.47 o 
  -8  17   3      284.17      339.13     40.84 o 
  -7  17   3       59.75       49.76      9.99 o 
  -6  17   3     1800.43     1792.95     78.90 o 
  -5  17   3       81.38       73.11     10.47 o 
  -4  17   3     1116.14     1163.09     34.65 o 
  -3  17   3      665.95      672.57     24.17 o 
  -2  17   3      830.02      834.49     27.37 o 
  -1  17   3     1769.16     1792.77     48.12 o 
   0  17   3     1206.47     1186.41     25.97 o 
   1  17   3     1184.64     1123.21     25.21 o 
   2  17   3      542.73      549.45     18.25 o 
   3  17   3      944.88      898.76     35.56 o 
   4  17   3      247.69      260.65     14.64 o 
   5  17   3      309.77      347.61     16.54 o 
   6  17   3      131.21      148.80     12.83 o 
  -8  18   3      138.98      156.95     26.87 o 
  -7  18   3      553.82      562.29     30.01 o 
  -6  18   3      192.45      189.31     16.12 o 
  -5  18   3       39.12       40.84     10.24 o 
  -4  18   3      120.40      121.26     13.31 o 
  -3  18   3       11.71       10.58      9.19 o 
  -2  18   3      787.39      799.15     27.59 o 
  -1  18   3      127.27      139.90     13.01 o 
   0  18   3      217.11      225.05     13.45 o 
   1  18   3        8.34        8.92      6.46 o 
   2  18   3      252.31      242.02     11.88 o 
   3  18   3        7.82       13.31      8.41 o 
   4  18   3       11.18       17.60      8.97 o 
   5  18   3      125.26      114.73     11.97 o 
   6  18   3       22.86       16.29     14.56 o 
  -8  19   3      215.10      262.56     29.95 o 
  -7  19   3      317.50      324.70     37.97 o 
  -6  19   3     1224.69     1295.86     55.05 o 
  -5  19   3       72.02       77.60     25.11 o 
  -4  19   3      748.59      730.17     26.31 o 
  -3  19   3        2.90       -3.04      8.33 o 
  -2  19   3     1000.10      974.63     32.08 o 
  -1  19   3      133.90      160.89     17.24 o 
   0  19   3      943.42      929.87     27.67 o 
   1  19   3      189.94      204.94     11.24 o 
   2  19   3      295.12      306.98     13.03 o 
   3  19   3      817.68      762.39     42.61 o 
   4  19   3        1.54       13.40     10.57 o 
   5  19   3      257.42      311.94     17.39 o 
  -7  20   3      606.63      598.28     85.00 o 
  -6  20   3        6.74       19.29     12.48 o 
  -5  20   3      833.64      893.55     42.95 o 
  -4  20   3      135.84      144.76     16.03 o 
  -3  20   3      439.43      428.67     20.74 o 
  -2  20   3       42.00       38.76     10.90 o 
  -1  20   3      622.02      643.35     25.88 o 
   0  20   3       52.31       61.78     14.13 o 
   1  20   3      524.29      534.88     17.48 o 
   2  20   3      393.70      384.97     15.16 o 
   3  20   3      175.18      185.50     14.01 o 
   4  20   3      256.85      240.57     15.48 o 
   5  20   3      153.45      153.88     19.44 o 
  -6  21   3      267.32      237.46     21.17 o 
  -5  21   3        0.18        4.84     16.33 o 
  -4  21   3      734.07      732.72     28.87 o 
  -3  21   3        1.10        8.69     10.32 o 
  -2  21   3      289.93      305.46     19.24 o 
  -1  21   3        1.65        4.46     10.24 o 
   0  21   3       65.44       66.13     11.01 o 
   1  21   3        8.28       23.53     10.83 o 
   2  21   3      419.70      427.23     31.78 o 
   3  21   3      125.75      149.72     14.19 o 
   4  21   3        2.29       -1.54     11.85 o 
  -6  22   3       84.61       60.08     14.90 o 
  -5  22   3      499.88      473.70     32.67 o 
  -4  22   3        2.08       -6.51     15.27 o 
  -3  22   3      425.07      375.10     21.15 o 
  -2  22   3      253.04      273.22     18.58 o 
  -1  22   3      490.66      538.10     25.45 o 
   0  22   3        9.90       18.00      9.82 o 
   1  22   3     1049.98     1111.83     54.15 o 
   2  22   3      559.64      566.29     24.35 o 
   3  22   3      131.84      136.99     14.07 o 
  -5  23   3        0.84      -15.73     15.73 o 
  -4  23   3        4.81        8.41     14.75 o 
  -3  23   3       38.36       41.70     16.72 o 
  -2  23   3       17.69       25.31     11.76 o 
  -1  23   3        8.99       25.06     13.24 o 
   0  23   3       78.58       67.87     11.86 o 
   1  23   3       27.73       33.84     10.66 o 
   2  23   3       66.79       71.48     11.57 o 
  -3  24   3      450.32      455.47     74.71 o 
  -2  24   3      159.95      179.43     25.53 o 
  -1  24   3      306.63      325.25    102.54 o 
   0  24   3       62.43       59.56     15.44 o 
 -12   0   4       66.99       71.99     21.78 o 
 -11   0   4     1194.86     1340.62     65.94 o 
 -10   0   4      512.67      532.98     38.11 o 
  -9   0   4     3576.46     3665.39     94.96 o 
  -8   0   4       60.41       69.84      9.68 o 
  -7   0   4     4045.00     4001.35     81.12 o 
  -6   0   4     1034.08     1066.82     23.83 o 
  -5   0   4     4141.15     3977.07    117.67 o 
  -4   0   4     1615.40     1715.21     34.66 o 
  -3   0   4     5140.41     4980.71    113.12 o 
  -2   0   4     2351.74     2377.91     45.95 o 
  -1   0   4     1573.67     1481.73     29.53 o 
   0   0   4      217.02      205.93     19.36 o 
   1   0   4      270.18      412.52     13.61 o 
   2   0   4      912.90      821.67     23.51 o 
   3   0   4     5858.85     6025.85    141.68 o 
   4   0   4      866.23      877.71     25.56 o 
   5   0   4      371.55      361.17     27.22 o 
   6   0   4      724.10      738.07     42.35 o 
   7   0   4      117.22      134.30     23.59 o 
   8   0   4     1045.27     1110.73     61.10 o 
   9   0   4      127.10      148.22     28.43 o 
 -12   1   4        6.32       24.50     13.26 o 
 -11   1   4       15.97        3.14     12.81 o 
 -10   1   4      779.32      711.09     30.36 o 
  -9   1   4        1.02        0.30      6.67 o 
  -8   1   4     2027.35     1942.49     38.03 o 
  -7   1   4       40.83       44.55      3.57 o 
  -6   1   4      739.55      760.65     12.81 o 
  -5   1   4      168.87      176.52      6.05 o 
  -4   1   4       81.27       84.88      3.14 o 
  -3   1   4       14.40       13.02      2.71 o 
  -2   1   4       33.11       36.73      2.41 o 
  -1   1   4     2235.64     2311.39     32.04 o 
   0   1   4       10.56        9.00      2.18 o 
   1   1   4      349.96      407.87      9.62 o 
   2   1   4      134.13      167.32      6.11 o 
   3   1   4        7.51        8.37      3.39 o 
   4   1   4        7.03        3.25      3.33 o 
   5   1   4        6.86        9.25      7.91 o 
   6   1   4       97.32       89.95     21.48 o 
   7   1   4       10.41       13.01     11.12 o 
   8   1   4       36.92       49.08     14.29 o 
   9   1   4        9.30       13.86     14.72 o 
 -12   2   4      140.77      192.82     24.50 o 
 -11   2   4      483.07      527.91     29.95 o 
 -10   2   4       25.53       30.25     11.98 o 
  -9   2   4      272.74      305.84     14.59 o 
  -8   2   4       15.70       14.65      5.03 o 
  -7   2   4     1378.15     1359.81     21.13 o 
  -6   2   4        0.31       12.72      3.66 o 
  -5   2   4     5489.16     5052.87     68.20 o 
  -4   2   4     3257.13     3474.22     57.05 o 
  -3   2   4     3373.54     3293.27     53.75 o 
  -2   2   4     2380.67     2482.59     33.93 o 
  -1   2   4     9463.69     9773.36    139.23 o 
   0   2   4       72.78      109.41     11.11 o 
   1   2   4       51.78       91.51      4.44 o 
   2   2   4        8.29       34.98      9.40 o 
   3   2   4     2128.32     2112.53     37.64 o 
   4   2   4     1173.39     1165.12     22.87 o 
   5   2   4      175.07      207.07     15.38 o 
   6   2   4      155.46      154.37     14.90 o 
   7   2   4      483.90      545.81     27.38 o 
   8   2   4      384.07      410.61     25.86 o 
   9   2   4       33.81       40.71     15.61 o 
 -12   3   4      192.83      190.06     19.46 o 
 -11   3   4      158.18      127.20     16.33 o 
 -10   3   4     1793.54     1674.73     51.54 o 
  -9   3   4       42.65       26.59      7.64 o 
  -8   3   4      622.44      572.63     15.50 o 
  -7   3   4       62.31       53.07      5.18 o 
  -6   3   4     2554.00     2537.23     39.94 o 
  -5   3   4      618.84      693.41     11.63 o 
  -4   3   4      600.47      555.49     11.83 o 
  -3   3   4     4379.92     4618.55     74.39 o 
  -2   3   4      590.00      524.20      9.33 o 
  -1   3   4      137.59      131.56      4.46 o 
   0   3   4      261.93      232.52      7.45 o 
   1   3   4     1002.48      970.36     18.75 o 
   2   3   4      359.33      349.35      9.29 o 
   3   3   4       25.58       48.81      4.98 o 
   4   3   4     1091.88     1031.12     20.76 o 
   5   3   4        5.44       -1.66      7.48 o 
   6   3   4      583.67      557.98     25.88 o 
   7   3   4      342.87      412.90     24.38 o 
   8   3   4       17.62       10.75     13.43 o 
   9   3   4      452.11      473.13     29.86 o 
 -12   4   4       25.51       21.71     14.22 o 
 -11   4   4      189.45      209.56     19.19 o 
 -10   4   4      422.23      438.64     18.91 o 
  -9   4   4       69.83       98.93      9.64 o 
  -8   4   4      143.65      178.26      8.58 o 
  -7   4   4      462.36      450.80     10.65 o 
  -6   4   4      571.76      599.87     29.90 o 
  -5   4   4     2784.29     2601.67     39.67 o 
  -4   4   4      222.72      216.63      9.57 o 
  -3   4   4      412.97      399.19      7.92 o 
  -2   4   4     2637.66     2921.97     43.41 o 
  -1   4   4     2591.63     2812.44     42.22 o 
   0   4   4      721.93      719.79     16.62 o 
   1   4   4     8363.86     8474.31    138.80 o 
   2   4   4     1987.70     2015.15     31.44 o 
   3   4   4     1647.56     1654.65     30.53 o 
   4   4   4      615.92      572.63     16.62 o 
   5   4   4       54.06       71.13     10.59 o 
   6   4   4       75.53       85.65     13.47 o 
   7   4   4      196.79      188.67     33.58 o 
   8   4   4      183.87      203.74     19.46 o 
 -12   5   4      284.51      288.19     21.77 o 
 -11   5   4      439.55      426.96     44.77 o 
 -10   5   4     1575.74     1485.34     38.69 o 
  -9   5   4      250.26      289.65     14.61 o 
  -8   5   4     2272.58     2123.16     54.97 o 
  -7   5   4        0.56        1.80      3.31 o 
  -6   5   4     4295.48     3962.95     59.65 o 
  -5   5   4     3025.33     3243.13     48.93 o 
  -4   5   4     2572.92     2288.06     44.45 o 
  -3   5   4       85.18       89.56      5.94 o 
  -2   5   4     5148.59     5213.86     76.74 o 
  -1   5   4      120.44      111.55      3.83 o 
   0   5   4     6499.04     6384.67    270.94 o 
   1   5   4     1377.19     1386.89     25.81 o 
   2   5   4     1476.82     1358.24     25.67 o 
   3   5   4     3513.77     3539.79     60.87 o 
   4   5   4      965.63      903.66     30.96 o 
   5   5   4     1219.71     1181.44     38.90 o 
   6   5   4      123.29      139.49     14.75 o 
   7   5   4      294.67      315.74     21.17 o 
   8   5   4      328.97      300.83     22.88 o 
 -12   6   4        0.49      -12.19     12.19 o 
 -11   6   4      143.97      126.84     15.94 o 
 -10   6   4       14.59        9.63      8.29 o 
  -9   6   4      463.55      447.20     21.15 o 
  -8   6   4       67.65       70.64      7.10 o 
  -7   6   4     2304.30     2224.37     47.99 o 
  -6   6   4     2668.27     2723.83     42.15 o 
  -5   6   4     6356.50     6634.58     97.18 o 
  -4   6   4      602.65      633.73     15.12 o 
  -3   6   4       56.50       64.71      7.12 o 
  -2   6   4        2.30        5.32      3.70 o 
  -1   6   4     2274.17     2393.56     41.41 o 
   0   6   4     2633.36     2824.14     48.69 o 
   1   6   4     1796.91     1874.78     33.73 o 
   2   6   4      711.74      725.85     15.85 o 
   3   6   4      960.60     1026.01     20.95 o 
   4   6   4     1634.99     1560.61     47.03 o 
   5   6   4       53.53       67.80      7.70 o 
   6   6   4      206.06      185.48     19.96 o 
   7   6   4      380.87      357.32     31.46 o 
   8   6   4      181.00      150.13     17.83 o 
 -12   7   4      272.92      237.77     21.17 o 
 -11   7   4      907.07      891.24     47.49 o 
 -10   7   4      759.87      795.29     33.27 o 
  -9   7   4     1068.87     1049.33     34.77 o 
  -8   7   4      216.92      231.57     16.43 o 
  -7   7   4       30.24       55.25      6.40 o 
  -6   7   4     2986.05     2758.19     42.73 o 
  -5   7   4      321.78      329.77     23.31 o 
  -4   7   4     5943.11     5841.43    108.01 o 
  -3   7   4       29.35       27.02      4.09 o 
  -2   7   4    20231.89    20469.35    294.35 o 
  -1   7   4     4796.68     4943.65     82.34 o 
   0   7   4     9438.16     9436.02    154.36 o 
   1   7   4     4244.28     4356.41     73.67 o 
   2   7   4     3831.66     3585.73     61.68 o 
   3   7   4     4160.26     4155.76     83.76 o 
   4   7   4     3562.13     3534.66     73.01 o 
   5   7   4     2963.16     2855.64     60.88 o 
   6   7   4      249.20      245.97     18.09 o 
   7   7   4      591.83      616.57     60.50 o 
   8   7   4      137.78      147.84     19.19 o 
 -11   8   4        5.07        5.24      9.33 o 
 -10   8   4        3.73        8.29     10.59 o 
  -9   8   4      140.05      156.50     13.35 o 
  -8   8   4      271.58      272.32     15.99 o 
  -7   8   4       92.66      107.15      7.97 o 
  -6   8   4      680.67      735.90     14.26 o 
  -5   8   4      407.16      391.23     23.58 o 
  -4   8   4      247.21      284.23     10.01 o 
  -3   8   4       55.95       31.53      4.16 o 
  -2   8   4     6726.65     7363.51    107.91 o 
  -1   8   4       16.13       12.54      3.24 o 
   0   8   4     4396.07     4667.12     78.52 o 
   1   8   4       93.41      110.47      5.89 o 
   2   8   4      120.15      139.93      7.07 o 
   3   8   4        0.71        1.26      4.07 o 
   4   8   4      173.39      187.27     13.48 o 
   5   8   4        1.25       -1.06      5.67 o 
   6   8   4      124.17      111.24     14.29 o 
   7   8   4        5.08       16.62     11.89 o 
   8   8   4       21.49       24.84     14.90 o 
 -11   9   4      357.19      357.62     45.37 o 
 -10   9   4      172.92      202.75     17.24 o 
  -9   9   4      276.81      295.01     18.26 o 
  -8   9   4      547.50      565.60     20.09 o 
  -7   9   4      232.34      232.64     14.48 o 
  -6   9   4     5214.64     5193.87     77.86 o 
  -5   9   4      842.60      829.49     32.92 o 
  -4   9   4     3497.15     3328.66     63.78 o 
  -3   9   4       85.92      123.60      6.62 o 
  -2   9   4     3004.83     2976.08     51.42 o 
  -1   9   4      556.16      538.06     23.86 o 
   0   9   4     4593.26     4697.91     79.13 o 
   1   9   4      134.75      139.44      6.48 o 
   2   9   4     2229.92     2208.00     40.21 o 
   3   9   4     2206.12     2167.73     44.88 o 
   4   9   4      284.79      274.91     13.46 o 
   5   9   4      914.23      891.74     24.77 o 
   6   9   4      210.39      220.20     18.75 o 
   7   9   4     1338.21     1358.17     65.34 o 
   8   9   4      116.65      102.22     17.13 o 
 -11  10   4      332.50      350.15     22.64 o 
 -10  10   4       54.95       56.28     12.92 o 
  -9  10   4      281.72      296.18     18.59 o 
  -8  10   4      371.84      395.01     17.24 o 
  -7  10   4     2294.77     2316.94     49.65 o 
  -6  10   4        1.27       12.16      4.54 o 
  -5  10   4     1696.49     1641.88     54.48 o 
  -4  10   4      408.96      444.67     12.67 o 
  -3  10   4     2223.34     2492.41     49.00 o 
  -2  10   4     1488.43     1447.12     30.69 o 
  -1  10   4      124.95      115.99      6.62 o 
   0  10   4      127.17      190.20      6.72 o 
   1  10   4      394.19      375.48     11.16 o 
   2  10   4      730.50      707.50     16.45 o 
   3  10   4        1.32        1.80      4.63 o 
   4  10   4      124.87      127.37      9.57 o 
   5  10   4       26.94       17.34      7.43 o 
   6  10   4       32.25       49.76     11.89 o 
   7  10   4       24.04       26.25     13.08 o 
   8  10   4      203.01      201.59     20.15 o 
 -11  11   4       42.76       62.71     14.20 o 
 -10  11   4     1253.04     1239.21     42.37 o 
  -9  11   4      133.04      154.75     15.26 o 
  -8  11   4      756.12      817.57     24.87 o 
  -7  11   4     1713.18     1724.14     39.08 o 
  -6  11   4     2797.81     2740.12     48.61 o 
  -5  11   4       34.09       76.16     25.74 o 
  -4  11   4     1228.09     1224.44     27.24 o 
  -3  11   4        9.40       16.68      4.76 o 
  -2  11   4     2296.33     2359.06     48.01 o 
  -1  11   4      322.25      354.62     12.11 o 
   0  11   4      948.96      976.83     20.61 o 
   1  11   4      669.02      614.30     14.92 o 
   2  11   4     1203.84     1093.61     22.88 o 
   3  11   4      826.57      782.08     18.45 o 
   4  11   4     1840.71     1733.34     59.34 o 
   5  11   4      277.80      263.19     13.32 o 
   6  11   4      364.99      343.45     29.95 o 
   7  11   4      647.75      726.21     34.37 o 
 -11  12   4      133.25      141.23     20.27 o 
 -10  12   4        2.14        1.08     10.81 o 
  -9  12   4      502.18      494.78     24.57 o 
  -8  12   4       80.94       88.10      9.24 o 
  -7  12   4     4147.80     4162.53     84.16 o 
  -6  12   4        0.16        9.06      4.84 o 
  -5  12   4     1394.24     1390.80     30.60 o 
  -4  12   4       90.25      112.84      7.56 o 
  -3  12   4      224.58      207.31     11.33 o 
  -2  12   4      575.67      588.24     43.54 o 
  -1  12   4      478.34      452.25     12.40 o 
   0  12   4      961.84      992.03     21.23 o 
   1  12   4        6.35        5.40      4.59 o 
   2  12   4      790.41      783.20     18.34 o 
   3  12   4      453.42      412.91     13.00 o 
   4  12   4      120.10      117.55      9.82 o 
   5  12   4      113.35       99.42     10.02 o 
   6  12   4      424.68      403.08     24.42 o 
   7  12   4        9.81        7.20     12.49 o 
 -10  13   4      172.86      170.61     22.38 o 
  -9  13   4       29.42       28.24      8.69 o 
  -8  13   4      239.96      270.65     26.15 o 
  -7  13   4      346.90      383.89     25.87 o 
  -6  13   4     1502.18     1395.84     28.18 o 
  -5  13   4        1.47        3.06      5.22 o 
  -4  13   4      442.91      449.42     14.32 o 
  -3  13   4      276.74      257.20     13.47 o 
  -2  13   4      235.63      207.87     11.95 o 
  -1  13   4      496.89      501.85     13.59 o 
   0  13   4      460.95      464.29     13.25 o 
   1  13   4      153.17      161.81      8.16 o 
   2  13   4      458.27      436.47     13.34 o 
   3  13   4      182.46      171.71     11.02 o 
   4  13   4        3.85        4.73      7.32 o 
   5  13   4       17.91       24.38      8.25 o 
   6  13   4       76.56       55.79     13.66 o 
   7  13   4      342.74      370.18     25.29 o 
 -10  14   4      225.48      206.72     23.29 o 
  -9  14   4      404.72      418.24     34.03 o 
  -8  14   4      166.04      176.84     11.99 o 
  -7  14   4      854.23      860.51     24.43 o 
  -6  14   4       95.99       94.17      7.57 o 
  -5  14   4     1361.61     1321.93     30.25 o 
  -4  14   4      511.74      507.80     15.82 o 
  -3  14   4     3898.06     3896.64     92.40 o 
  -2  14   4      102.14      105.01      9.84 o 
  -1  14   4     4372.24     4308.09     74.77 o 
   0  14   4       92.79      107.67     15.36 o 
   1  14   4      299.26      293.92     11.05 o 
   2  14   4      794.67      767.28     18.72 o 
   3  14   4      786.08      794.29     34.21 o 
   4  14   4       58.12       65.15      9.13 o 
   5  14   4      441.66      430.30     40.96 o 
   6  14   4      342.05      319.79     27.83 o 
   7  14   4       15.25       23.95     14.96 o 
 -10  15   4        6.37      -12.31     12.31 o 
  -9  15   4       97.24       89.49     10.76 o 
  -8  15   4       82.73       63.14      9.33 o 
  -7  15   4       29.08       22.18      8.05 o 
  -6  15   4       35.53       37.00      8.25 o 
  -5  15   4      325.14      357.89     13.50 o 
  -4  15   4       66.69       71.54     13.31 o 
  -3  15   4       44.90       71.67     21.48 o 
  -2  15   4        5.30        0.00      6.84 o 
  -1  15   4      851.09      841.43     19.93 o 
   0  15   4       20.07       25.64      5.71 o 
   1  15   4       11.99       23.60     10.04 o 
   2  15   4       73.89       77.17      7.50 o 
   3  15   4        4.30        6.51      7.20 o 
   4  15   4       30.52       19.76      8.57 o 
   5  15   4       39.81       33.06      9.33 o 
   6  15   4        0.16        2.17      9.22 o 
  -9  16   4      142.62      158.05     13.07 o 
  -8  16   4        9.25        6.90      8.71 o 
  -7  16   4      562.00      569.88     48.77 o 
  -6  16   4        0.45       -0.35      7.20 o 
  -5  16   4     1060.10     1047.30     25.96 o 
  -4  16   4      138.97      157.86     12.19 o 
  -3  16   4      821.38      856.45     27.81 o 
  -2  16   4       36.07       49.20      9.19 o 
  -1  16   4     5091.53     4896.04     84.80 o 
   0  16   4      654.05      636.91     17.14 o 
   1  16   4     1772.74     1809.51     36.11 o 
   2  16   4     1123.33     1063.65     24.50 o 
   3  16   4     1323.30     1308.15     34.20 o 
   4  16   4      859.17      753.29     61.20 o 
   5  16   4      891.55      863.50     27.11 o 
   6  16   4      496.42      507.73     41.39 o 
  -9  17   4        1.59       -1.74      9.58 o 
  -8  17   4       52.82       42.87     10.16 o 
  -7  17   4       41.91       42.87      9.30 o 
  -6  17   4       23.53       21.98      7.84 o 
  -5  17   4       40.79       47.45      9.99 o 
  -4  17   4       36.47       43.41      9.84 o 
  -3  17   4      200.13      199.91     13.90 o 
  -2  17   4        2.07        0.30      7.99 o 
  -1  17   4      347.40      332.51     18.08 o 
   0  17   4     1201.92     1187.11     26.58 o 
   1  17   4      506.67      506.15     21.57 o 
   2  17   4      133.77      130.16      9.46 o 
   3  17   4        9.61       18.84      8.64 o 
   4  17   4      308.88      280.72     17.54 o 
   5  17   4       16.60       18.14      9.90 o 
  -8  18   4        1.24        6.77      8.90 o 
  -7  18   4      272.58      297.49     31.41 o 
  -6  18   4       61.34       64.84     14.28 o 
  -5  18   4     1170.82     1175.87     35.93 o 
  -4  18   4      137.70      140.77     14.82 o 
  -3  18   4     1685.30     1780.82     49.19 o 
  -2  18   4       76.28       91.63     11.53 o 
  -1  18   4     2184.04     2214.95     56.78 o 
   0  18   4      363.34      373.60     14.11 o 
   1  18   4     1373.34     1381.92     44.23 o 
   2  18   4       96.88      125.81      9.79 o 
   3  18   4      955.56      937.21     41.61 o 
   4  18   4      441.14      421.56     19.51 o 
   5  18   4      129.60      138.91     16.77 o 
  -8  19   4      136.49      156.62     13.57 o 
  -7  19   4        4.26        4.21      9.03 o 
  -6  19   4      254.00      250.73     44.77 o 
  -5  19   4      248.19      234.28     16.26 o 
  -4  19   4      246.16      253.36     16.24 o 
  -3  19   4       14.29       26.32     10.69 o 
  -2  19   4      579.15      578.23     41.74 o 
  -1  19   4        7.01       20.43      8.49 o 
   0  19   4      726.17      707.93     19.67 o 
   1  19   4       15.27       20.79      7.73 o 
   2  19   4       64.05       77.87      9.19 o 
   3  19   4        5.43        3.35      9.39 o 
   4  19   4      259.54      280.20     16.40 o 
  -7  20   4      475.42      463.44     51.42 o 
  -6  20   4       27.28       25.89     12.61 o 
  -5  20   4     1022.91     1077.88     35.29 o 
  -4  20   4        1.08        2.55     10.24 o 
  -3  20   4      879.45      910.37     31.66 o 
  -2  20   4        6.87       10.59     10.69 o 
  -1  20   4     1384.52     1372.64     39.20 o 
   0  20   4       66.21       82.25      9.09 o 
   1  20   4      608.34      649.17     40.87 o 
   2  20   4       47.52       65.23      9.17 o 
   3  20   4      241.19      238.07     15.84 o 
   4  20   4      557.21      537.56     55.67 o 
  -6  21   4      986.72      929.38    205.69 o 
  -5  21   4        3.11        4.23     11.12 o 
  -4  21   4      822.40      798.47     29.51 o 
  -3  21   4       26.98       38.26     11.76 o 
  -2  21   4      881.59      866.95     31.23 o 
  -1  21   4      289.36      285.10     16.22 o 
   0  21   4      566.39      568.61     22.16 o 
   1  21   4      202.48      213.33     12.74 o 
   2  21   4      375.23      376.08     21.34 o 
   3  21   4      252.97      286.86     27.40 o 
  -6  22   4       98.81       97.12     15.61 o 
  -5  22   4      206.74      198.43     24.20 o 
  -4  22   4       33.64       46.09     18.75 o 
  -3  22   4      162.51      151.58     16.64 o 
  -2  22   4        3.62       16.10     11.89 o 
  -1  22   4       73.53       88.46     21.56 o 
   0  22   4      457.77      413.74     26.97 o 
   1  22   4        3.18        0.50      8.34 o 
   2  22   4       19.89       22.35     10.50 o 
  -4  23   4      824.39      759.24     44.77 o 
  -3  23   4        8.04      -12.38     12.38 o 
  -2  23   4      896.95      954.82     34.64 o 
  -1  23   4      212.31      209.07     16.15 o 
   0  23   4       16.89       25.29     11.12 o 
   1  23   4       16.52       25.25      9.27 o 
 -12   1   5       84.82      115.10     17.29 o 
 -11   1   5      844.04      821.54     34.43 o 
 -10   1   5      367.91      377.30     29.34 o 
  -9   1   5       59.05       74.03     11.62 o 
  -8   1   5     1783.13     1767.91     38.82 o 
  -7   1   5       58.20       57.44      4.23 o 
  -6   1   5     5040.60     4589.97     91.60 o 
  -5   1   5       10.61       19.80      8.54 o 
  -4   1   5     1328.21     1193.86     22.07 o 
  -3   1   5      101.46      113.72      5.68 o 
  -2   1   5    10890.77    11247.52    148.03 o 
  -1   1   5      825.04      903.98     15.00 o 
   0   1   5     1471.61     1327.23     24.53 o 
   1   1   5     3654.04     4100.25     69.33 o 
   2   1   5      383.26      310.88      9.34 o 
   3   1   5     1383.35     1437.64     27.51 o 
   4   1   5     1930.27     1946.12     43.08 o 
   5   1   5      604.64      547.39     39.63 o 
   6   1   5      419.05      459.15     24.59 o 
   7   1   5      709.93      668.08     36.00 o 
   8   1   5      230.64      259.63     30.85 o 
 -12   2   5        3.27        6.74     16.64 o 
 -11   2   5       11.19       19.76     12.21 o 
 -10   2   5       10.46        0.07     10.67 o 
  -9   2   5      572.22      542.18     24.34 o 
  -8   2   5        1.10       -2.68      4.24 o 
  -7   2   5      473.38      445.39     15.05 o 
  -6   2   5      539.49      490.92     10.34 o 
  -5   2   5      351.33      315.00      9.14 o 
  -4   2   5      387.18      451.46     10.65 o 
  -3   2   5     9444.23    10245.91    138.22 o 
  -2   2   5      396.61      470.86      9.11 o 
  -1   2   5     3893.91     4136.00     67.87 o 
   0   2   5     1319.33     1386.74     25.53 o 
   1   2   5      927.23      909.03     18.45 o 
   2   2   5       44.22       47.57      5.33 o 
   3   2   5     1178.00     1113.12     22.45 o 
   4   2   5        2.87       -0.61      5.42 o 
   5   2   5       54.14       48.78     10.69 o 
   6   2   5        6.94        6.51     10.47 o 
   7   2   5        0.92        1.87     11.76 o 
   8   2   5       83.66       95.87     17.10 o 
 -12   3   5      145.44      159.32     19.00 o 
 -11   3   5     1353.92     1282.96     51.12 o 
 -10   3   5      631.19      578.97     27.04 o 
  -9   3   5     1958.68     1877.48     54.51 o 
  -8   3   5      614.72      615.80     21.39 o 
  -7   3   5     1710.04     1588.70     43.92 o 
  -6   3   5     2892.64     2686.05     68.86 o 
  -5   3   5      529.84      540.45     11.04 o 
  -4   3   5      645.61      575.14     12.44 o 
  -3   3   5      751.26      900.38     14.14 o 
  -2   3   5     9885.22    10403.75    137.23 o 
  -1   3   5       14.94       13.04      2.86 o 
   0   3   5     6911.79     7176.95    134.25 o 
   1   3   5      988.05      992.27     19.73 o 
   2   3   5     2761.54     2699.49     47.47 o 
   3   3   5       51.39       38.51      4.82 o 
   4   3   5     1862.96     1869.80     41.80 o 
   5   3   5      485.66      442.50     22.81 o 
   6   3   5      383.53      444.52     24.59 o 
   7   3   5      398.32      430.19     49.61 o 
   8   3   5       87.69      120.52     25.41 o 
 -12   4   5       76.54       85.85     15.81 o 
 -11   4   5      129.31      140.73     16.00 o 
 -10   4   5      747.06      700.93     29.80 o 
  -9   4   5     1128.86     1099.06     36.91 o 
  -8   4   5      540.64      519.39     14.21 o 
  -7   4   5     6125.62     5627.14    149.53 o 
  -6   4   5     1606.47     1557.04     25.91 o 
  -5   4   5     2305.45     2162.04     37.60 o 
  -4   4   5     1040.88     1118.25     21.00 o 
  -3   4   5     7886.11     8405.49    111.50 o 
  -2   4   5      126.81      148.31      4.59 o 
  -1   4   5     9286.07     9424.23    136.77 o 
   0   4   5       66.34       68.42      6.81 o 
   1   4   5     2684.95     2611.08     45.74 o 
   2   4   5      299.80      303.99      9.42 o 
   3   4   5     2542.65     2513.13     45.03 o 
   4   4   5       15.98       18.08      5.70 o 
   5   4   5      548.03      526.36     33.58 o 
   6   4   5      917.35      907.34     35.67 o 
   7   4   5      168.50      190.65     19.00 o 
   8   4   5      707.44      658.54     33.58 o 
 -12   5   5       40.06       36.60     14.12 o 
 -11   5   5      433.55      436.97     24.57 o 
 -10   5   5      401.14      400.76     26.92 o 
  -9   5   5      435.01      402.36     26.25 o 
  -8   5   5      122.80      106.49      6.83 o 
  -7   5   5     1838.32     1709.84     28.62 o 
  -6   5   5     3542.31     3540.26     53.90 o 
  -5   5   5     1873.78     1854.42     32.98 o 
  -4   5   5      417.98      380.49      9.70 o 
  -3   5   5      877.00     1000.11     23.07 o 
  -2   5   5      313.43      326.84      9.99 o 
  -1   5   5      425.13      523.69     10.08 o 
   0   5   5     1419.27     1330.48     28.59 o 
   1   5   5       33.08       37.20      4.27 o 
   2   5   5     1859.26     1814.33     33.67 o 
   3   5   5      166.85      179.61      7.74 o 
   4   5   5        3.10        7.02      5.72 o 
   5   5   5     1036.62     1016.43     36.35 o 
   6   5   5       59.90       63.58     13.35 o 
   7   5   5      342.37      377.99     24.71 o 
   8   5   5       68.75       89.60     16.89 o 
 -12   6   5      229.74      247.44     20.48 o 
 -11   6   5      750.46      763.74     32.62 o 
 -10   6   5     1310.66     1265.32     42.00 o 
  -9   6   5     1012.76      970.64     27.37 o 
  -8   6   5     1122.18     1081.30     28.46 o 
  -7   6   5     8016.45     7911.95    128.86 o 
  -6   6   5       62.19       69.03      5.02 o 
  -5   6   5     9658.95     9621.86    175.75 o 
  -4   6   5        0.95        4.04      2.42 o 
  -3   6   5     7740.08     7973.73    115.28 o 
  -2   6   5       47.21       52.10      3.89 o 
  -1   6   5     5442.17     5531.59    110.26 o 
   0   6   5      510.89      517.54     28.38 o 
   1   6   5     1771.54     1683.51     31.30 o 
   2   6   5     1561.64     1475.68     30.74 o 
   3   6   5     3460.10     3304.09     57.86 o 
   4   6   5     2233.89     2116.12     46.83 o 
   5   6   5      800.23      754.13     31.15 o 
   6   6   5     1391.62     1277.68     44.69 o 
   7   6   5      701.50      672.94     60.80 o 
   8   6   5      265.51      323.96     26.92 o 
 -12   7   5        9.99        4.07     12.92 o 
 -11   7   5       23.85       19.63     11.62 o 
 -10   7   5       72.58       86.90     15.43 o 
  -9   7   5      168.41      160.16     11.43 o 
  -8   7   5       14.48       20.03      5.96 o 
  -7   7   5      860.97      805.77     17.63 o 
  -6   7   5       61.49       62.67      4.98 o 
  -5   7   5        0.14        1.96      4.04 o 
  -4   7   5      449.22      471.92     15.21 o 
  -3   7   5        1.27        3.22      2.55 o 
  -2   7   5     2573.87     2611.50     46.63 o 
  -1   7   5      420.91      420.98     10.03 o 
   0   7   5     1365.08     1412.11     26.77 o 
   1   7   5      186.89      202.44      7.75 o 
   2   7   5      553.75      572.12     14.05 o 
   3   7   5       47.23       50.45      6.97 o 
   4   7   5      172.31      174.68     10.36 o 
   5   7   5       28.86       32.45     19.06 o 
   6   7   5      307.19      279.65     20.05 o 
   7   7   5       81.27       83.12     15.57 o 
 -12   8   5      707.89      690.52     32.37 o 
 -11   8   5      443.88      481.78     28.43 o 
 -10   8   5     1436.21     1428.75     45.87 o 
  -9   8   5      129.56      141.56     13.18 o 
  -8   8   5      947.48      921.77     23.85 o 
  -7   8   5     3986.94     3841.44     65.49 o 
  -6   8   5      315.96      290.26      9.37 o 
  -5   8   5     5095.56     4764.80     89.61 o 
  -4   8   5       73.90       57.97      4.95 o 
  -3   8   5     5013.31     4861.30     79.77 o 
  -2   8   5      168.56      186.70      6.80 o 
  -1   8   5     9194.84     9110.56    149.72 o 
   0   8   5     1870.76     1875.10     34.45 o 
   1   8   5     3773.90     3710.30     64.10 o 
   2   8   5      324.58      328.97     10.61 o 
   3   8   5     3429.12     3265.09     68.18 o 
   4   8   5       20.02       20.77      7.00 o 
   5   8   5      700.45      657.24     28.25 o 
   6   8   5      126.19      102.09     14.53 o 
   7   8   5      597.09      543.66     28.94 o 
 -11   9   5        0.76        1.63     11.02 o 
 -10   9   5      478.49      511.14     24.71 o 
  -9   9   5        4.68       11.44      6.96 o 
  -8   9   5       27.54       34.84      6.90 o 
  -7   9   5        7.41       11.66      5.87 o 
  -6   9   5       17.09       19.33      5.28 o 
  -5   9   5      138.54      141.74      7.62 o 
  -4   9   5       46.81       43.73      5.11 o 
  -3   9   5      314.64      299.79      7.99 o 
  -2   9   5      106.75      120.25      5.96 o 
  -1   9   5     1393.37     1363.69     26.10 o 
   0   9   5        1.00        1.52      3.64 o 
   1   9   5      628.05      627.16     15.17 o 
   2   9   5        0.45        0.73      4.20 o 
   3   9   5       71.24       81.81     11.48 o 
   4   9   5       31.80       38.34      7.62 o 
   5   9   5      417.68      350.19     18.99 o 
   6   9   5      231.36      212.44     18.43 o 
   7   9   5        0.65        7.56     13.26 o 
 -11  10   5      281.49      333.95     29.04 o 
 -10  10   5      331.44      331.55     20.32 o 
  -9  10   5      671.25      671.72     20.66 o 
  -8  10   5      214.56      212.32     11.26 o 
  -7  10   5     1028.44      946.61     24.61 o 
  -6  10   5     1065.83     1052.98     30.57 o 
  -5  10   5     3354.71     3476.29     69.75 o 
  -4  10   5       97.37      119.16      7.08 o 
  -3  10   5     3883.52     3850.31     64.94 o 
  -2  10   5      390.17      382.70     10.64 o 
  -1  10   5     5973.64     5987.38    100.36 o 
   0  10   5       91.00       99.97      6.12 o 
   1  10   5     2530.06     2514.19     45.51 o 
   2  10   5      191.75      189.59      8.72 o 
   3  10   5     3252.68     3146.43     66.82 o 
   4  10   5      121.11      112.58      9.77 o 
   5  10   5      593.67      551.52     36.74 o 
   6  10   5        3.79       17.54     12.21 o 
   7  10   5      530.78      444.66     38.42 o 
 -11  11   5       38.90       36.30     16.33 o 
 -10  11   5      191.23      174.69     16.80 o 
  -9  11   5       13.84       25.77      8.07 o 
  -8  11   5       37.57       33.33      7.30 o 
  -7  11   5      537.96      515.05     17.33 o 
  -6  11   5      574.13      587.30     41.74 o 
  -5  11   5      846.99      863.54     21.25 o 
  -4  11   5      325.58      308.20     11.06 o 
  -3  11   5       25.11       28.02      4.59 o 
  -2  11   5     1230.78     1144.77     23.01 o 
  -1  11   5        6.23        9.40      4.14 o 
   0  11   5     1354.56     1320.52     26.35 o 
   1  11   5      240.32      252.92     15.89 o 
   2  11   5      514.59      482.18     13.97 o 
   3  11   5       22.48       29.37      7.77 o 
   4  11   5       23.99       16.64      7.52 o 
   5  11   5      209.87      205.63     22.09 o 
   6  11   5      188.43      181.52     26.32 o 
   7  11   5        5.33        1.15     13.51 o 
 -11  12   5      188.29      203.27     24.80 o 
 -10  12   5       32.47       19.22     10.60 o 
  -9  12   5     1042.88     1031.75     27.79 o 
  -8  12   5      263.89      259.23     28.45 o 
  -7  12   5      131.72      123.42      9.63 o 
  -6  12   5      783.86      799.46     20.82 o 
  -5  12   5     1102.30     1070.80     25.00 o 
  -4  12   5       18.45       32.79     11.86 o 
  -3  12   5     1414.01     1406.28     35.57 o 
  -2  12   5        1.27       22.99     10.28 o 
  -1  12   5     1318.85     1359.91     26.43 o 
   0  12   5      200.46      199.56      8.86 o 
   1  12   5      540.35      515.70     14.18 o 
   2  12   5       25.18       23.38      5.71 o 
   3  12   5      655.10      627.17     20.11 o 
   4  12   5      297.76      304.09     14.55 o 
   5  12   5       86.91       82.51     10.25 o 
   6  12   5       97.20      111.37     16.43 o 
 -10  13   5      112.62      112.90     15.70 o 
  -9  13   5        2.38        2.00      8.10 o 
  -8  13   5        5.41        5.42      7.28 o 
  -7  13   5      319.18      305.60     15.95 o 
  -6  13   5       99.50      106.83      9.21 o 
  -5  13   5      709.23      701.94     19.31 o 
  -4  13   5     1052.92     1018.28     24.68 o 
  -3  13   5      262.11      267.42     21.95 o 
  -2  13   5     1422.44     1401.38     28.07 o 
  -1  13   5      260.76      254.64     11.15 o 
   0  13   5      676.69      695.34     17.15 o 
   1  13   5       35.97       45.30      6.19 o 
   2  13   5     1402.62     1281.90     27.27 o 
   3  13   5       44.51       41.14      7.92 o 
   4  13   5      390.89      430.96     17.63 o 
   5  13   5       78.22       56.59      9.63 o 
   6  13   5       13.60       12.45     12.92 o 
 -10  14   5      127.48      123.31     17.54 o 
  -9  14   5      162.37      171.64     17.21 o 
  -8  14   5       36.41       37.85      9.05 o 
  -7  14   5        1.36       -5.67      7.22 o 
  -6  14   5      236.64      251.14     11.50 o 
  -5  14   5       81.54       80.86      8.89 o 
  -4  14   5       51.75       46.31      8.95 o 
  -3  14   5      356.60      364.56     16.67 o 
  -2  14   5      905.40      870.08     22.62 o 
  -1  14   5      730.15      691.43     17.28 o 
   0  14   5       18.01       17.01      5.95 o 
   1  14   5      213.74      214.54     17.29 o 
   2  14   5       87.62       76.92      7.32 o 
   3  14   5      148.05      134.02     11.27 o 
   4  14   5       32.70       23.86      8.41 o 
   5  14   5        0.70       -1.10      9.00 o 
   6  14   5       20.29       31.13     14.20 o 
 -10  15   5      108.12      118.38     17.01 o 
  -9  15   5       67.84       84.24     11.08 o 
  -8  15   5      219.43      253.18     22.46 o 
  -7  15   5       80.34       84.63      9.21 o 
  -6  15   5      552.10      527.91     27.43 o 
  -5  15   5       12.57       15.44      6.51 o 
  -4  15   5      327.35      307.64     15.83 o 
  -3  15   5       83.31      101.06     11.12 o 
  -2  15   5      470.70      508.78     15.07 o 
  -1  15   5      634.56      581.11     16.08 o 
   0  15   5      584.69      624.78     17.18 o 
   1  15   5       17.44       14.53      6.07 o 
   2  15   5      655.57      660.27     18.07 o 
   3  15   5      415.04      427.99     20.18 o 
   4  15   5      510.39      551.57     20.99 o 
   5  15   5      141.06      167.97     13.28 o 
  -9  16   5        2.83        0.09      8.61 o 
  -8  16   5       18.67       17.01      8.54 o 
  -7  16   5        3.54       -0.53      7.56 o 
  -6  16   5        0.60        3.68      7.45 o 
  -5  16   5      301.08      314.37     15.06 o 
  -4  16   5       93.69      119.92     11.53 o 
  -3  16   5       58.20       48.76      9.62 o 
  -2  16   5      391.64      427.12     19.68 o 
  -1  16   5      793.73      723.07     18.94 o 
   0  16   5      402.82      443.99     14.73 o 
   1  16   5       12.91       17.94      6.66 o 
   2  16   5       79.01       62.22      7.85 o 
   3  16   5        2.37       -1.75      8.04 o 
   4  16   5      110.59      102.43     11.74 o 
   5  16   5        8.91        4.98      9.70 o 
  -9  17   5      171.76      166.77     15.21 o 
  -8  17   5      390.46      394.65     18.20 o 
  -7  17   5       96.08       94.20     10.69 o 
  -6  17   5     1207.64     1227.17     32.01 o 
  -5  17   5      483.02      453.13     20.74 o 
  -4  17   5     1337.69     1334.71     38.93 o 
  -3  17   5      117.75      108.30     12.14 o 
  -2  17   5      476.74      560.59     23.31 o 
  -1  17   5        3.11        3.99      6.78 o 
   0  17   5       82.35      102.97      8.68 o 
   1  17   5        8.33        9.40      6.71 o 
   2  17   5      751.58      761.69     20.72 o 
   3  17   5      369.11      341.78     16.98 o 
   4  17   5      447.93      480.51     20.40 o 
   5  17   5      367.85      370.24     32.94 o 
  -8  18   5        3.08        0.71      9.21 o 
  -7  18   5      140.82      148.19     12.76 o 
  -6  18   5       93.93      108.90     17.54 o 
  -5  18   5       45.60       40.53     11.12 o 
  -4  18   5       60.33       55.16     10.85 o 
  -3  18   5      568.80      537.25     23.31 o 
  -2  18   5       34.97       33.96     15.73 o 
  -1  18   5        4.76        9.54      7.10 o 
   0  18   5     1189.51     1129.58     26.53 o 
   1  18   5      447.79      428.73     15.57 o 
   2  18   5        1.75        6.51      8.82 o 
   3  18   5      114.84      111.67     12.35 o 
   4  18   5        2.32       -2.00      9.17 o 
  -8  19   5      183.41      206.50     20.91 o 
  -7  19   5      205.93      221.72     25.60 o 
  -6  19   5      693.88      768.32     40.53 o 
  -5  19   5        9.54        5.23      9.81 o 
  -4  19   5      794.98      796.14     28.66 o 
  -3  19   5        0.60        2.82      9.56 o 
  -2  19   5     1322.55     1312.34     40.21 o 
  -1  19   5      348.37      337.56     13.91 o 
   0  19   5      521.96      526.37     18.59 o 
   1  19   5        0.43       -4.10      7.04 o 
   2  19   5      416.56      455.95     19.78 o 
   3  19   5       18.60       31.54     10.38 o 
  -7  20   5      244.84      224.20     61.71 o 
  -6  20   5       93.66       91.35     19.96 o 
  -5  20   5      280.74      256.78     19.66 o 
  -4  20   5       76.80       85.21     13.91 o 
  -3  20   5      336.29      327.78     19.66 o 
  -2  20   5        0.08        9.39     10.67 o 
  -1  20   5      296.34      307.21     16.68 o 
   0  20   5        3.58        5.74      7.76 o 
   1  20   5      447.98      431.19     16.57 o 
   2  20   5      112.89      122.61     12.79 o 
   3  20   5      207.15      205.30     15.39 o 
  -6  21   5      282.61      257.72     25.41 o 
  -5  21   5        1.12        7.88     11.95 o 
  -4  21   5      305.79      286.01     36.00 o 
  -3  21   5       16.12       16.13     14.22 o 
  -2  21   5      743.39      736.00     30.37 o 
  -1  21   5      260.59      234.97     17.95 o 
   0  21   5      173.10      200.59     12.84 o 
   1  21   5       21.46       18.90      8.86 o 
   2  21   5      261.55      295.85     21.81 o 
  -4  22   5       66.27       66.15     13.90 o 
  -3  22   5      923.27      979.45     49.61 o 
  -2  22   5        1.80       10.22     12.61 o 
  -1  22   5     1090.25     1066.88     75.62 o 
   0  22   5      163.72      151.33     12.24 o 
   1  22   5      300.53      320.05     22.62 o 
  -3  23   5       27.61       47.90     13.94 o 
  -2  23   5       17.13       24.27     13.61 o 
  -1  23   5        3.54       -2.72     11.98 o 
 -12   0   6      343.54      353.31     35.09 o 
 -11   0   6       46.76       37.51     18.75 o 
 -10   0   6      207.57      254.09     26.01 o 
  -9   0   6       43.16       36.30     13.91 o 
  -8   0   6      984.40      975.39     29.34 o 
  -7   0   6     6260.86     5000.99    683.32 o 
  -6   0   6     2254.82     2178.12     88.02 o 
  -5   0   6     1256.46     1164.84     25.18 o 
  -4   0   6      995.83      987.94     27.38 o 
  -3   0   6     2589.73     2716.63     79.64 o 
  -2   0   6     4937.88     5501.06    104.52 o 
  -1   0   6      733.91      565.19     17.97 o 
   0   0   6     2662.25     2755.62     68.11 o 
   1   0   6     1971.09     1901.05     49.24 o 
   2   0   6       31.75       29.86      6.80 o 
   3   0   6     4642.44     4627.82    112.31 o 
   4   0   6      107.34       93.77     16.94 o 
   5   0   6      515.53      511.20     35.69 o 
   6   0   6        5.16       19.96     16.33 o 
   7   0   6      411.22      418.04     37.51 o 
 -12   1   6       44.76       34.08     13.43 o 
 -11   1   6        6.99        8.87     11.34 o 
 -10   1   6       83.34       57.24     12.32 o 
  -9   1   6       82.77       79.96     12.19 o 
  -8   1   6        2.09       -4.15      4.15 o 
  -7   1   6       52.89       34.84     13.36 o 
  -6   1   6       93.76      100.92      5.96 o 
  -5   1   6      490.83      576.53     11.45 o 
  -4   1   6      966.29     1063.51     20.49 o 
  -3   1   6       40.93       42.81      2.89 o 
  -2   1   6     1567.79     1721.64     24.80 o 
  -1   1   6      547.43      529.74     14.08 o 
   0   1   6      805.12      916.12     18.75 o 
   1   1   6     1197.56     1222.89     24.11 o 
   2   1   6      560.36      555.66     13.94 o 
   3   1   6        0.71        2.28      4.77 o 
   4   1   6       40.31       47.79     10.47 o 
   5   1   6       12.36       20.24     10.47 o 
   6   1   6        3.27        5.59     11.95 o 
   7   1   6        9.08       12.83     13.90 o 
 -12   2   6      501.71      483.50     27.90 o 
 -11   2   6       85.00       89.73     14.53 o 
 -10   2   6     1345.44     1361.79     44.66 o 
  -9   2   6      793.47      761.28     29.05 o 
  -8   2   6      587.37      532.12     31.87 o 
  -7   2   6     1916.68     1787.04     54.60 o 
  -6   2   6     3094.23     3111.48     47.78 o 
  -5   2   6     1996.85     1959.31     34.76 o 
  -4   2   6      447.02      418.47     10.58 o 
  -3   2   6     6614.18     6829.95    113.28 o 
  -2   2   6      116.50      111.65      3.79 o 
  -1   2   6     5944.74     6152.61    116.32 o 
   0   2   6      108.86      131.69      7.07 o 
   1   2   6     2640.29     2666.44     47.11 o 
   2   2   6        1.04        4.53      4.07 o 
   3   2   6     3390.03     3245.89     57.25 o 
   4   2   6       42.72       48.66     10.67 o 
   5   2   6     1154.22     1131.50     40.20 o 
   6   2   6      181.13      209.14     18.60 o 
   7   2   6      495.84      496.89     32.67 o 
 -12   3   6      129.41       96.46     15.57 o 
 -11   3   6      126.65      126.05     16.24 o 
 -10   3   6      559.78      530.36     25.93 o 
  -9   3   6       13.56       16.61     13.31 o 
  -8   3   6     1792.48     1727.11     47.46 o 
  -7   3   6      873.39      812.22     21.48 o 
  -6   3   6      475.93      474.32     10.84 o 
  -5   3   6     1631.43     1585.59     29.00 o 
  -4   3   6      441.37      406.38     10.92 o 
  -3   3   6     2392.69     2751.12     38.31 o 
  -2   3   6     8495.54     9056.06    119.95 o 
  -1   3   6     1441.74     1453.68     27.13 o 
   0   3   6     2993.46     3045.44     95.97 o 
   1   3   6        1.23        8.01      4.84 o 
   2   3   6     2000.21     1985.05     36.78 o 
   3   3   6       17.73       18.36      5.31 o 
   4   3   6     1924.35     1931.71     43.85 o 
   5   3   6      105.58       92.98     14.29 o 
   6   3   6      335.34      335.49     22.43 o 
   7   3   6      103.51      114.99     23.90 o 
 -12   4   6      318.09      318.18     22.99 o 
 -11   4   6      278.38      298.50     21.38 o 
 -10   4   6     1719.59     1641.15     50.66 o 
  -9   4   6      556.01      572.95     30.25 o 
  -8   4   6     1272.50     1124.21     45.59 o 
  -7   4   6      446.20      433.98     12.38 o 
  -6   4   6     1011.04     1005.02     18.34 o 
  -5   4   6     2314.27     2359.61     41.09 o 
  -4   4   6       39.23       28.69      3.83 o 
  -3   4   6     4353.23     4403.38     59.83 o 
  -2   4   6       12.52        9.85      2.62 o 
  -1   4   6     1088.17     1080.03     18.28 o 
   0   4   6      180.79      160.49     13.83 o 
   1   4   6      579.58      525.05     13.04 o 
   2   4   6       99.79      113.96      6.93 o 
   3   4   6     1071.67     1038.22     22.44 o 
   4   4   6      105.15       96.94      8.78 o 
   5   4   6       10.71       10.00     10.85 o 
   6   4   6      147.85      138.99     16.70 o 
   7   4   6      176.67      204.75     20.29 o 
 -12   5   6      144.05      157.89     18.15 o 
 -11   5   6      912.56      933.88     36.26 o 
 -10   5   6      133.05      147.49     15.33 o 
  -9   5   6      660.47      607.49     24.22 o 
  -8   5   6      265.94      297.22     17.07 o 
  -7   5   6     3058.21     2893.98     45.42 o 
  -6   5   6     2705.37     2661.97     41.78 o 
  -5   5   6      882.73      815.00     17.35 o 
  -4   5   6     1010.22      908.55     18.37 o 
  -3   5   6      948.38     1035.76     16.25 o 
  -2   5   6     5043.41     5061.37     74.27 o 
  -1   5   6       15.11       22.82      3.76 o 
   0   5   6     2345.79     2274.64     46.61 o 
   1   5   6      633.90      633.24     15.10 o 
   2   5   6     2344.25     2202.26     40.47 o 
   3   5   6      298.62      298.25     10.58 o 
   4   5   6      347.78      345.32     14.20 o 
   5   5   6     1090.73     1032.99     37.77 o 
   6   5   6      217.93      247.64     20.52 o 
   7   5   6      430.93      417.35     50.52 o 
 -12   6   6       36.25       36.71     25.71 o 
 -11   6   6      162.13      147.02     16.27 o 
 -10   6   6      119.84      127.81     14.52 o 
  -9   6   6      589.18      558.49     24.63 o 
  -8   6   6      346.99      349.09     11.86 o 
  -7   6   6       23.29       30.34      4.86 o 
  -6   6   6       76.51       77.20      5.80 o 
  -5   6   6     1235.29     1311.19     25.07 o 
  -4   6   6       64.39       67.11      6.11 o 
  -3   6   6      901.68      862.59     15.45 o 
  -2   6   6        2.31        3.85      2.69 o 
  -1   6   6     1159.97     1162.18     22.74 o 
   0   6   6        1.42        1.22      3.47 o 
   1   6   6       55.05       53.81      5.40 o 
   2   6   6      918.53      915.03     20.06 o 
   3   6   6       18.46       19.91      6.71 o 
   4   6   6       24.96       23.05      7.11 o 
   5   6   6      212.74      207.38     18.18 o 
   6   6   6       54.23       72.35     14.33 o 
   7   6   6        0.85        0.20     13.04 o 
 -12   7   6        8.54        4.29     12.61 o 
 -11   7   6     1698.59     1633.53     59.89 o 
 -10   7   6      349.12      339.15     21.18 o 
  -9   7   6      643.42      618.14     19.33 o 
  -8   7   6        8.85       10.60      5.44 o 
  -7   7   6     3571.02     3408.11     53.13 o 
  -6   7   6     3548.45     3425.59     58.37 o 
  -5   7   6      573.05      539.08     13.23 o 
  -4   7   6     5870.79     5785.20     94.12 o 
  -3   7   6      215.08      200.23      5.67 o 
  -2   7   6     3989.57     3984.26     60.43 o 
  -1   7   6      166.28      160.69      6.88 o 
   0   7   6     3751.62     3721.96     73.17 o 
   1   7   6     2849.80     2714.06     48.60 o 
   2   7   6     2370.10     2282.31     42.05 o 
   3   7   6      167.87      169.87     10.14 o 
   4   7   6      852.44      862.69     32.24 o 
   5   7   6      134.17      147.52     21.48 o 
   6   7   6      577.78      534.01     27.90 o 
   7   7   6       31.15       37.39     14.75 o 
 -12   8   6        8.50       12.45     13.08 o 
 -11   8   6       40.66       40.64     13.94 o 
 -10   8   6      196.79      204.34     17.15 o 
  -9   8   6      409.84      418.78     18.57 o 
  -8   8   6      645.92      603.38     16.71 o 
  -7   8   6       69.09       88.87      6.37 o 
  -6   8   6       88.23      100.49      6.94 o 
  -5   8   6       29.72       32.62      5.41 o 
  -4   8   6        4.00        7.09      5.06 o 
  -3   8   6       30.57       33.33      3.83 o 
  -2   8   6       12.92       14.95      3.42 o 
  -1   8   6       38.25       36.96      4.73 o 
   0   8   6       21.00       24.42      4.59 o 
   1   8   6      620.13      600.39     15.08 o 
   2   8   6        3.29       14.51      5.29 o 
   3   8   6      290.15      275.65     14.49 o 
   4   8   6      813.76      692.13     39.94 o 
   5   8   6       47.32       44.06     13.18 o 
   6   8   6       59.37       48.32     19.06 o 
 -11   9   6     2057.25     1962.51    106.48 o 
 -10   9   6      181.39      178.79     17.01 o 
  -9   9   6      295.97      329.70     16.70 o 
  -8   9   6      640.67      605.98     18.82 o 
  -7   9   6      730.42      658.28     15.91 o 
  -6   9   6     2863.23     2791.71     55.48 o 
  -5   9   6      682.54      637.84     17.19 o 
  -4   9   6     3287.78     3224.06     62.96 o 
  -3   9   6      142.67      138.26      6.73 o 
  -2   9   6     5366.60     5290.15    110.88 o 
  -1   9   6      315.29      323.28     10.12 o 
   0   9   6     2217.34     2111.37     39.06 o 
   1   9   6      135.58      132.77      7.50 o 
   2   9   6     4729.29     4460.73     77.26 o 
   3   9   6       37.40       36.75      7.80 o 
   4   9   6     1050.08     1092.11     29.49 o 
   5   9   6      215.60      209.23     17.66 o 
   6   9   6      144.05      168.83     19.00 o 
 -11  10   6       35.07       44.71     13.18 o 
 -10  10   6      301.36      300.50     20.57 o 
  -9  10   6      141.27      143.26     10.36 o 
  -8  10   6      535.67      512.61     17.36 o 
  -7  10   6      303.56      281.40     14.58 o 
  -6  10   6       19.04       10.36      5.30 o 
  -5  10   6        1.80        2.54      4.86 o 
  -4  10   6       80.38       78.70      6.97 o 
  -3  10   6      920.47      897.69     19.05 o 
  -2  10   6      153.43      160.06      7.33 o 
  -1  10   6       50.77       62.49      5.62 o 
   0  10   6       54.69       57.68      5.75 o 
   1  10   6       24.64       22.84      5.29 o 
   2  10   6       32.45       47.86      6.37 o 
   3  10   6       32.46       35.75      8.28 o 
   4  10   6        0.18       -2.56      7.35 o 
   5  10   6       27.80       17.81     12.19 o 
   6  10   6      311.25      285.77     21.70 o 
 -11  11   6      256.66      267.51     35.39 o 
 -10  11   6      249.01      260.74     25.41 o 
  -9  11   6       63.67       67.35     13.59 o 
  -8  11   6      724.48      727.99     21.58 o 
  -7  11   6      183.64      166.61     15.12 o 
  -6  11   6      399.65      376.36     13.12 o 
  -5  11   6       25.21       21.22      5.77 o 
  -4  11   6     1092.08     1044.44     24.78 o 
  -3  11   6        2.14        1.39      5.09 o 
  -2  11   6     3009.79     3005.42     52.99 o 
  -1  11   6      576.64      560.78     17.38 o 
   0  11   6      152.87      159.88      8.26 o 
   1  11   6      302.52      318.65     11.51 o 
   2  11   6      464.00      460.66     15.98 o 
   3  11   6      227.03      218.61     13.13 o 
   4  11   6      422.22      457.48     28.35 o 
   5  11   6      171.71      156.66     16.37 o 
   6  11   6      138.15      131.12     17.13 o 
 -11  12   6       43.92       54.45     19.36 o 
 -10  12   6      206.62      202.06     23.59 o 
  -9  12   6      124.57      122.93     10.47 o 
  -8  12   6       12.20       13.76      7.06 o 
  -7  12   6     1232.70     1214.77     33.52 o 
  -6  12   6      108.85      110.77      8.36 o 
  -5  12   6      867.47      876.66     22.20 o 
  -4  12   6       29.68       26.18      5.92 o 
  -3  12   6     2192.81     2200.03     45.95 o 
  -2  12   6      301.08      305.30     10.50 o 
  -1  12   6     1769.95     1673.53     32.57 o 
   0  12   6     1590.44     1562.28     31.02 o 
   1  12   6     2833.79     2774.48     51.34 o 
   2  12   6      455.74      462.43     14.83 o 
   3  12   6      535.50      544.61     19.68 o 
   4  12   6      458.33      360.41     16.46 o 
   5  12   6       56.52       56.78     13.95 o 
   6  12   6       40.50       40.81     14.68 o 
 -10  13   6       28.94       32.67     15.73 o 
  -9  13   6      258.89      237.64     13.66 o 
  -8  13   6      211.52      228.24     12.94 o 
  -7  13   6      211.59      228.20     12.30 o 
  -6  13   6        2.94        2.14      5.86 o 
  -5  13   6      831.54      818.29     21.28 o 
  -4  13   6      167.74      169.90      9.42 o 
  -3  13   6      424.32      424.38     14.31 o 
  -2  13   6       84.23      103.26     10.22 o 
  -1  13   6      119.14      114.75      6.86 o 
   0  13   6       80.45       78.55      7.29 o 
   1  13   6      511.35      489.43     15.29 o 
   2  13   6      160.37      183.51     10.14 o 
   3  13   6        9.08        7.25      8.52 o 
   4  13   6       52.69       58.07     10.05 o 
   5  13   6       14.02       14.51     12.18 o 
 -10  14   6      139.95      159.71     22.99 o 
  -9  14   6       83.68       86.82     10.77 o 
  -8  14   6      397.94      377.55     16.27 o 
  -7  14   6      485.00      541.32     22.62 o 
  -6  14   6      763.12      775.33     21.76 o 
  -5  14   6        7.84       10.42      6.38 o 
  -4  14   6      407.47      372.54     22.69 o 
  -3  14   6      872.22      856.00     27.59 o 
  -2  14   6      405.43      409.13     15.02 o 
  -1  14   6      268.47      287.92     12.89 o 
   0  14   6      381.87      384.30     13.23 o 
   1  14   6      421.31      448.65     14.82 o 
   2  14   6       27.40       26.55      8.32 o 
   3  14   6     1225.36     1243.71     33.24 o 
   4  14   6        7.74        5.50      8.96 o 
   5  14   6      535.94      545.69     21.95 o 
 -10  15   6       69.03       61.42     16.03 o 
  -9  15   6      187.42      199.19     13.58 o 
  -8  15   6        5.69        6.22      8.03 o 
  -7  15   6       88.02      100.61     12.38 o 
  -6  15   6       67.31       72.61      8.84 o 
  -5  15   6        7.71        1.77      6.73 o 
  -4  15   6      123.31      139.89     12.61 o 
  -3  15   6        1.95        1.21      7.99 o 
  -2  15   6        1.20        2.21      6.56 o 
  -1  15   6        7.80        2.94      4.78 o 
   0  15   6       92.28      107.41     16.77 o 
   1  15   6       26.09       21.24      7.06 o 
   2  15   6      169.37      176.19     12.32 o 
   3  15   6        3.06        9.36      9.01 o 
   4  15   6       80.16       78.41     11.74 o 
  -9  16   6       86.52       92.74     11.45 o 
  -8  16   6      324.54      333.45     17.42 o 
  -7  16   6      603.69      625.95     25.43 o 
  -6  16   6     1083.46     1082.21     39.66 o 
  -5  16   6      932.23      961.26     36.00 o 
  -4  16   6      563.94      499.72     29.04 o 
  -3  16   6      823.24      868.93     29.30 o 
  -2  16   6      195.64      212.04     12.19 o 
  -1  16   6      850.64      864.14     23.98 o 
   0  16   6        0.96       -0.62      6.47 o 
   1  16   6      966.16      982.09     23.86 o 
   2  16   6       21.79       20.31      9.11 o 
   3  16   6      834.28      870.24     27.28 o 
   4  16   6       65.77       57.86     11.44 o 
  -9  17   6        0.27        7.13      9.39 o 
  -8  17   6      187.50      171.69     21.27 o 
  -7  17   6        3.46        9.81      9.81 o 
  -6  17   6        3.26        1.10      7.50 o 
  -5  17   6      145.91      128.07     12.83 o 
  -4  17   6      133.73      112.80     12.61 o 
  -3  17   6        7.55       10.59     10.27 o 
  -2  17   6      311.21      277.76     13.50 o 
  -1  17   6       15.84       10.78      7.88 o 
   0  17   6        2.09       10.34      7.07 o 
   1  17   6        2.75        7.51      7.37 o 
   2  17   6       47.65       25.33      9.57 o 
   3  17   6        0.21        7.70      9.47 o 
   4  17   6       84.00      105.01     13.77 o 
  -8  18   6      571.65      592.51     37.16 o 
  -7  18   6      367.27      369.15     20.95 o 
  -6  18   6      583.91      580.17     35.69 o 
  -5  18   6     1129.90     1093.24     72.29 o 
  -4  18   6      335.96      282.75     23.59 o 
  -3  18   6      793.14      802.42     52.33 o 
  -2  18   6      599.49      545.48     44.16 o 
  -1  18   6     2039.82     1994.96     45.50 o 
   0  18   6      199.38      194.00     11.41 o 
   1  18   6      766.49      766.46     21.23 o 
   2  18   6       95.57       70.01     11.50 o 
   3  18   6      442.45      432.23     19.90 o 
  -7  19   6      116.41      127.08     21.78 o 
  -6  19   6       36.50       43.26     12.41 o 
  -5  19   6       55.32       54.25     12.41 o 
  -4  19   6       99.21      101.34     16.03 o 
  -3  19   6        6.69        8.00     11.33 o 
  -2  19   6      362.65      357.50     20.29 o 
  -1  19   6        4.89       13.52      9.31 o 
   0  19   6      326.49      294.59     13.62 o 
   1  19   6       40.22       50.90      9.11 o 
   2  19   6      235.61      242.52     16.09 o 
  -7  20   6       91.06       75.62     18.75 o 
  -6  20   6      201.11      205.09     24.80 o 
  -5  20   6      808.59      554.76     36.30 o 
  -4  20   6        3.91        7.53     11.53 o 
  -3  20   6      407.89      376.72     31.76 o 
  -2  20   6      276.96      248.63     19.03 o 
  -1  20   6     2071.42     1909.88     44.92 o 
   0  20   6        0.18       -1.55      8.93 o 
   1  20   6      654.09      623.90     20.37 o 
   2  20   6       19.54        3.38     10.85 o 
  -5  21   6       33.20       25.11     12.83 o 
  -4  21   6      378.27      389.00     32.06 o 
  -3  21   6       32.11       29.64     13.26 o 
  -2  21   6       38.47       60.84     13.67 o 
  -1  21   6      196.79      189.11     13.89 o 
   0  21   6      326.01      330.13     16.74 o 
   1  21   6       29.39       30.33     10.99 o 
  -4  22   6       27.70       34.68     15.43 o 
  -3  22   6      104.59      106.24     16.47 o 
  -2  22   6      237.33      218.89     19.46 o 
  -1  22   6      649.46      599.61     34.18 o 
 -12   1   7       70.54       79.35     14.72 o 
 -11   1   7     1088.18     1092.45     39.95 o 
 -10   1   7      285.73      258.17     18.81 o 
  -9   1   7      111.65       99.64     12.19 o 
  -8   1   7      881.19      884.49     25.24 o 
  -7   1   7     8841.10     8687.51    140.20 o 
  -6   1   7       91.41       88.90      6.37 o 
  -5   1   7     3173.41     3024.55     51.57 o 
  -4   1   7      150.16      208.77      7.50 o 
  -3   1   7     3742.62     4104.79     56.22 o 
  -2   1   7     1551.96     1578.54     23.39 o 
  -1   1   7     1728.40     1675.55     35.97 o 
   0   1   7     3671.60     3721.39     64.29 o 
   1   1   7      354.04      337.08     10.94 o 
   2   1   7     4461.95     4394.93     75.96 o 
   3   1   7      247.59      230.30      9.61 o 
   4   1   7     1656.54     1690.07     53.04 o 
   5   1   7       43.38       59.13     14.82 o 
   6   1   7     1076.12     1051.50     41.28 o 
 -12   2   7      236.12      241.84     20.72 o 
 -11   2   7        5.91        7.52     11.10 o 
 -10   2   7      593.89      591.25     27.37 o 
  -9   2   7      182.65      130.25     30.47 o 
  -8   2   7     1834.08     1765.29     39.45 o 
  -7   2   7       61.07       52.20      6.29 o 
  -6   2   7      579.16      587.03     14.34 o 
  -5   2   7       19.70       14.41      4.08 o 
  -4   2   7      386.62      458.48      9.96 o 
  -3   2   7      354.12      357.97     18.03 o 
  -2   2   7      176.58      177.20      5.14 o 
  -1   2   7     3028.27     3157.34     62.68 o 
   0   2   7      255.09      237.60      8.69 o 
   1   2   7      800.84      792.03     17.81 o 
   2   2   7       82.08       81.29      6.91 o 
   3   2   7      455.73      458.72     13.67 o 
   4   2   7       17.72       16.54     10.47 o 
   5   2   7      957.39      933.93     36.76 o 
   6   2   7        3.34        6.41     13.90 o 
 -12   3   7        2.25       -5.46     13.35 o 
 -11   3   7      711.66      693.42     50.52 o 
 -10   3   7      119.82      136.48     14.97 o 
  -9   3   7      417.94      400.74     21.02 o 
  -8   3   7       14.54       64.63     19.13 o 
  -7   3   7     2978.70     2824.06     49.47 o 
  -6   3   7      400.98      420.26     11.77 o 
  -5   3   7      251.94      214.59      8.09 o 
  -4   3   7     1209.41     1214.99     20.78 o 
  -3   3   7     2450.88     2534.15     39.16 o 
  -2   3   7     1598.24     1672.31     24.70 o 
  -1   3   7     1575.45     1531.81     29.03 o 
   0   3   7      773.79      758.02     17.00 o 
   1   3   7      103.16      109.82      6.76 o 
   2   3   7     1310.88     1252.30     25.91 o 
   3   3   7        6.05        5.35      6.41 o 
   4   3   7       59.23       84.78     13.90 o 
   5   3   7       10.38       15.70     12.05 o 
   6   3   7      366.19      419.55     26.31 o 
 -12   4   7      535.79      602.71     37.51 o 
 -11   4   7       12.72        7.99     11.46 o 
 -10   4   7      257.51      253.32     19.96 o 
  -9   4   7       26.37       23.77      7.13 o 
  -8   4   7      530.10      509.56     20.43 o 
  -7   4   7     1089.18     1100.05     22.81 o 
  -6   4   7     1142.04     1090.80     22.26 o 
  -5   4   7     1805.40     1846.77     33.64 o 
  -4   4   7      177.28      163.90      6.58 o 
  -3   4   7     2124.89     2239.46     35.04 o 
  -2   4   7     1453.38     1535.15     27.91 o 
  -1   4   7     1564.17     1540.54     29.10 o 
   0   4   7      831.54      802.31     59.34 o 
   1   4   7     2184.91     2178.30     40.26 o 
   2   4   7      165.48      165.60      8.34 o 
   3   4   7      361.71      393.58     15.39 o 
   4   4   7        0.61        3.02      9.41 o 
   5   4   7      165.28      167.73     17.72 o 
   6   4   7       88.88       95.28     16.47 o 
 -12   5   7       14.44        8.57     12.63 o 
 -11   5   7      471.08      505.72     26.59 o 
 -10   5   7       52.85       45.04     11.19 o 
  -9   5   7     1192.37     1146.51     30.11 o 
  -8   5   7      745.97      710.08     19.12 o 
  -7   5   7      491.78      449.61     13.27 o 
  -6   5   7     1392.12     1344.51     26.26 o 
  -5   5   7       46.13       49.69      5.17 o 
  -4   5   7     1215.39     1225.09     21.21 o 
  -3   5   7     1252.65     1325.53     22.33 o 
  -2   5   7      602.31      661.49     17.19 o 
  -1   5   7      184.02      205.30      8.16 o 
   0   5   7      362.07      376.60     12.79 o 
   1   5   7        2.02        4.46      4.87 o 
   2   5   7      444.82      450.05     17.29 o 
   3   5   7      130.71      145.87     10.37 o 
   4   5   7        3.68       -3.79      9.38 o 
   5   5   7        0.05        9.03     11.95 o 
   6   5   7       92.04      107.70     17.52 o 
 -12   6   7      355.44      393.23     24.97 o 
 -11   6   7       35.07       33.71     12.63 o 
 -10   6   7     1297.68     1266.61     42.06 o 
  -9   6   7     1160.46     1135.01     35.38 o 
  -8   6   7     1744.98     1636.79     31.63 o 
  -7   6   7      922.53      948.23     20.54 o 
  -6   6   7     2046.23     2005.85     36.70 o 
  -5   6   7     1893.06     1774.89     32.65 o 
  -4   6   7     1212.44     1236.18     21.48 o 
  -3   6   7     3406.45     3311.73     59.90 o 
  -2   6   7     2993.81     3008.79     63.13 o 
  -1   6   7      460.16      463.07     12.46 o 
   0   6   7      896.99      878.51     22.00 o 
   1   6   7     2584.69     2462.41     45.00 o 
   2   6   7      181.88      178.96      8.83 o 
   3   6   7      911.56      938.12     25.91 o 
   4   6   7       22.28       24.73     10.42 o 
   5   6   7      348.45      403.30     23.67 o 
   6   6   7       59.07       64.32     16.43 o 
 -12   7   7       70.01       78.04     15.15 o 
 -11   7   7      121.12      111.89     17.85 o 
 -10   7   7       22.81       27.06     11.42 o 
  -9   7   7      270.78      252.58     14.90 o 
  -8   7   7      161.07      152.64      8.30 o 
  -7   7   7      112.09      107.38      7.20 o 
  -6   7   7      269.40      270.02      9.92 o 
  -5   7   7        5.47       -2.99      3.97 o 
  -4   7   7      492.15      465.30     10.80 o 
  -3   7   7       64.48       68.27      9.98 o 
  -2   7   7      288.55      276.44      9.12 o 
  -1   7   7      238.99      259.62     10.15 o 
   0   7   7      292.78      299.31     11.88 o 
   1   7   7      181.03      170.45      8.64 o 
   2   7   7      269.76      275.26     15.19 o 
   3   7   7       47.27       52.39      8.71 o 
   4   7   7       30.70       25.15      8.02 o 
   5   7   7        0.74        5.32     11.33 o 
   6   7   7       23.19       34.45     15.38 o 
 -11   8   7        4.85       21.09     12.36 o 
 -10   8   7     1040.13     1016.38     36.78 o 
  -9   8   7     1044.76      989.68     26.60 o 
  -8   8   7      618.56      604.09     19.33 o 
  -7   8   7     1240.02     1130.37     21.47 o 
  -6   8   7     1995.67     1888.74     35.17 o 
  -5   8   7     2166.88     2114.90     38.31 o 
  -4   8   7     1451.64     1416.67     27.21 o 
  -3   8   7     3680.81     3611.21     61.73 o 
  -2   8   7      424.28      419.52     13.70 o 
  -1   8   7      878.86      830.11     18.71 o 
   0   8   7      101.13       89.07      7.56 o 
   1   8   7     3767.53     3742.61     65.81 o 
   2   8   7        0.81        2.58      5.33 o 
   3   8   7     2532.90     2433.84     65.17 o 
   4   8   7        0.16       -7.35      7.35 o 
   5   8   7      585.53      544.14     28.58 o 
 -11   9   7        0.70        5.65     11.17 o 
 -10   9   7       47.49       35.40     11.53 o 
  -9   9   7       36.06       39.27      8.32 o 
  -8   9   7       51.60       51.30      8.08 o 
  -7   9   7       50.37       47.89      6.17 o 
  -6   9   7        2.47        2.32      4.90 o 
  -5   9   7       93.90       95.67      6.68 o 
  -4   9   7      635.27      614.02     13.29 o 
  -3   9   7     2364.59     2300.64     47.70 o 
  -2   9   7      332.00      319.38     12.99 o 
  -1   9   7     1210.89     1204.95     24.76 o 
   0   9   7       84.27       73.28     15.35 o 
   1   9   7       70.91       73.18      6.88 o 
   2   9   7      132.65      145.75      8.73 o 
   3   9   7       52.11       58.70      9.22 o 
   4   9   7      217.65      198.00     13.54 o 
   5   9   7       17.25       26.56     13.86 o 
 -11  10   7        2.30        5.69     11.92 o 
 -10  10   7      537.42      577.75     27.47 o 
  -9  10   7      138.93      140.47     12.58 o 
  -8  10   7      877.28      877.11     24.47 o 
  -7  10   7      474.15      463.98     15.76 o 
  -6  10   7     1301.50     1294.32     26.43 o 
  -5  10   7      702.57      737.02     17.34 o 
  -4  10   7       41.49       64.35     16.74 o 
  -3  10   7     1371.08     1440.22     36.56 o 
  -2  10   7      206.43      218.52     10.09 o 
  -1  10   7     1161.25     1181.46     27.05 o 
   0  10   7        9.21        6.95      4.84 o 
   1  10   7      619.68      590.05     16.22 o 
   2  10   7        0.37       -0.06      5.66 o 
   3  10   7     1306.05     1291.14     33.32 o 
   4  10   7       83.32       76.82     10.69 o 
   5  10   7      658.25      679.74     32.38 o 
 -11  11   7      241.75      272.13     37.81 o 
 -10  11   7        7.47       12.26      8.49 o 
  -9  11   7      197.11      203.37     12.40 o 
  -8  11   7      258.98      268.36     13.39 o 
  -7  11   7      410.70      419.02     15.04 o 
  -6  11   7      186.79      194.35     10.64 o 
  -5  11   7       48.57       46.78      6.73 o 
  -4  11   7     1165.31     1183.10     27.93 o 
  -3  11   7       30.91       40.08      6.47 o 
  -2  11   7      468.33      461.84     15.34 o 
  -1  11   7        1.42       15.33      5.75 o 
   0  11   7        5.52        4.05      5.28 o 
   1  11   7        0.40       -0.47      5.49 o 
   2  11   7       57.82       72.75      9.29 o 
   3  11   7       34.46       45.72      9.87 o 
   4  11   7        4.01        9.72      9.21 o 
   5  11   7       61.47       59.10     15.40 o 
 -10  12   7      343.29      333.54     28.85 o 
  -9  12   7        4.86        7.05      9.01 o 
  -8  12   7      714.73      690.26     36.79 o 
  -7  12   7      254.15      251.64     11.89 o 
  -6  12   7     1041.73     1045.82     26.00 o 
  -5  12   7       64.29       67.95      7.38 o 
  -4  12   7     1276.15     1255.52     35.50 o 
  -3  12   7      481.98      459.82     15.36 o 
  -2  12   7     2492.63     2358.67     49.78 o 
  -1  12   7     3746.97     3596.28     72.53 o 
   0  12   7      126.66      130.55      8.70 o 
   1  12   7      119.84      139.75      9.07 o 
   2  12   7      511.71      480.30     18.70 o 
   3  12   7      257.02      250.58     14.23 o 
   4  12   7        1.32        1.41      9.34 o 
   5  12   7       95.20      106.31     18.45 o 
 -10  13   7       17.89       15.52     10.47 o 
  -9  13   7      363.16      376.97     19.72 o 
  -8  13   7      385.31      370.68     15.90 o 
  -7  13   7      796.41      803.60     22.01 o 
  -6  13   7       99.38      102.34      9.23 o 
  -5  13   7      480.78      484.93     16.46 o 
  -4  13   7      254.27      243.79     14.29 o 
  -3  13   7      442.69      447.17     15.44 o 
  -2  13   7     2702.49     2545.30     53.27 o 
  -1  13   7      155.43      157.18     10.22 o 
   0  13   7      627.09      666.78     17.70 o 
   1  13   7       46.57       43.96      7.47 o 
   2  13   7      722.83      749.11     27.56 o 
   3  13   7       34.53       29.25      9.38 o 
   4  13   7      779.90      790.64     45.22 o 
 -10  14   7       34.68       38.25     11.33 o 
  -9  14   7        3.06       -5.57      9.15 o 
  -8  14   7       44.97       54.49      9.22 o 
  -7  14   7        1.82       -1.45      5.77 o 
  -6  14   7      280.86      284.69     13.28 o 
  -5  14   7      733.98      677.66     19.77 o 
  -4  14   7       37.36       45.08      9.19 o 
  -3  14   7       84.82       78.62      8.43 o 
  -2  14   7      620.20      621.87     19.07 o 
  -1  14   7      700.37      694.59     20.59 o 
   0  14   7      152.76      135.98      9.46 o 
   1  14   7      106.09      104.79      9.04 o 
   2  14   7      104.25      121.73     11.67 o 
   3  14   7       88.71       84.24     12.44 o 
   4  14   7       43.24       60.36     11.34 o 
  -9  15   7      277.38      330.69     30.85 o 
  -8  15   7      119.44      127.69     11.78 o 
  -7  15   7      987.50      920.25     47.18 o 
  -6  15   7      149.54      150.60     11.17 o 
  -5  15   7      936.00      933.54     39.02 o 
  -4  15   7      412.54      397.89     24.85 o 
  -3  15   7      498.24      457.90     25.54 o 
  -2  15   7      934.70      978.95     26.19 o 
  -1  15   7      159.62      135.64     10.82 o 
   0  15   7      699.58      754.27     22.69 o 
   1  15   7      131.26      126.80     10.10 o 
   2  15   7     1058.06     1131.70     31.80 o 
   3  15   7       19.51       20.23      9.78 o 
  -9  16   7        2.49        5.27      9.73 o 
  -8  16   7       40.67       48.14      9.82 o 
  -7  16   7      200.68      197.32     15.76 o 
  -6  16   7       57.56       60.33      8.93 o 
  -5  16   7       12.04        9.01     10.05 o 
  -4  16   7       11.92       -1.48      9.62 o 
  -3  16   7      127.37      130.51     14.82 o 
  -2  16   7        0.03        6.90      7.73 o 
  -1  16   7       23.10       16.47      8.02 o 
   0  16   7       41.02       25.77      8.64 o 
   1  16   7        7.71        4.09      7.32 o 
   2  16   7       12.36       22.56     10.48 o 
   3  16   7        0.02       -2.17      9.74 o 
  -8  17   7      290.29      290.89     16.09 o 
  -7  17   7      326.70      369.62     20.29 o 
  -6  17   7      378.24      330.94     19.24 o 
  -5  17   7      368.91      338.92     41.44 o 
  -4  17   7      417.29      415.35     22.99 o 
  -3  17   7      705.74      639.00     26.92 o 
  -2  17   7      713.35      700.33     21.86 o 
  -1  17   7       64.24       71.34      9.88 o 
   0  17   7      542.90      575.07     20.60 o 
   1  17   7        4.15        4.07      7.47 o 
   2  17   7      696.57      703.41     53.23 o 
  -8  18   7      106.37      104.39     12.42 o 
  -7  18   7      155.69      157.17     23.29 o 
  -6  18   7       13.11        6.35     10.69 o 
  -5  18   7       32.00       29.12     11.10 o 
  -4  18   7       25.86       26.01     11.02 o 
  -3  18   7      416.01      387.47     20.91 o 
  -2  18   7        0.39        0.43      8.49 o 
  -1  18   7      223.83      214.46     13.70 o 
   0  18   7       11.85        5.41      8.68 o 
   1  18   7      147.48      152.92     15.76 o 
   2  18   7        1.51       -0.81     10.06 o 
  -7  19   7      212.01      239.57     26.01 o 
  -6  19   7       99.11       90.47     14.22 o 
  -5  19   7      120.51      119.64     14.33 o 
  -4  19   7      491.59      400.47     27.22 o 
  -3  19   7       19.26       39.88     12.32 o 
  -2  19   7      282.48      322.33     15.90 o 
  -1  19   7       45.32       42.02     10.33 o 
   0  19   7      368.50      382.06     17.68 o 
   1  19   7        1.42       -1.51     11.55 o 
  -6  20   7       47.13       45.83     12.61 o 
  -5  20   7      310.34      254.70     19.25 o 
  -4  20   7      105.33      100.06     15.38 o 
  -3  20   7      958.61      984.90     49.61 o 
  -2  20   7       28.41       40.54     21.48 o 
  -1  20   7       81.73       88.57     12.49 o 
   0  20   7       11.76       12.76      9.77 o 
  -4  21   7      226.06      179.68     23.59 o 
  -3  21   7        6.35        5.59     13.91 o 
  -2  21   7      189.27      209.35     26.32 o 
 -12   0   8     1280.17     1385.39     68.97 o 
 -11   0   8      413.15      404.73     34.48 o 
 -10   0   8     1185.18     1141.59     55.05 o 
  -9   0   8      308.64      288.08     15.83 o 
  -8   0   8      332.72      354.82     17.13 o 
  -7   0   8        5.14       12.08     10.59 o 
  -6   0   8     4344.66     4396.83    104.36 o 
  -5   0   8      480.15      492.66     17.97 o 
  -4   0   8     2720.60     2711.04     66.30 o 
  -3   0   8     1061.92     1109.93     30.96 o 
  -2   0   8     1778.96     1741.45     45.99 o 
  -1   0   8     2061.85     1964.23     71.69 o 
   0   0   8      844.97      819.38     34.48 o 
   1   0   8     2606.32     2563.10     66.53 o 
   2   0   8     1634.90     1508.40     43.23 o 
   3   0   8     1771.30     1764.11     76.23 o 
   4   0   8        6.76        9.07     16.33 o 
   5   0   8     1136.26     1139.17     61.10 o 
 -12   1   8        0.25       -4.06     12.32 o 
 -11   1   8       39.71       34.83     15.12 o 
 -10   1   8        3.18       18.47     11.19 o 
  -9   1   8      146.26      119.93     17.90 o 
  -8   1   8      209.92      223.47      9.73 o 
  -7   1   8      203.86      216.74     11.18 o 
  -6   1   8      126.22      123.04      7.25 o 
  -5   1   8      318.52      336.81     10.56 o 
  -4   1   8      241.66      278.86      9.25 o 
  -3   1   8      102.57      108.39      5.85 o 
  -2   1   8      151.93      151.66      6.93 o 
  -1   1   8        0.29       -0.42      3.58 o 
   0   1   8      143.11      150.24      7.77 o 
   1   1   8        3.92       -3.21      4.98 o 
   2   1   8      168.95      173.98      9.01 o 
   3   1   8      169.28      185.50     16.24 o 
   4   1   8      262.16      278.87     19.89 o 
   5   1   8      122.47      121.37     17.29 o 
 -12   2   8      603.93      638.14     32.08 o 
 -11   2   8       88.66       77.98     14.33 o 
 -10   2   8     1862.30     1769.82     53.65 o 
  -9   2   8      339.97      340.60     16.97 o 
  -8   2   8     1673.54     1624.80     31.73 o 
  -7   2   8       19.19       24.93      5.26 o 
  -6   2   8     2540.23     2486.42     44.15 o 
  -5   2   8      124.54      126.62      6.85 o 
  -4   2   8     3012.46     3079.32     52.63 o 
  -3   2   8      469.18      474.02     10.57 o 
  -2   2   8     3513.57     3544.11     61.51 o 
  -1   2   8      720.02      724.18     19.32 o 
   0   2   8     1399.95     1440.86     28.57 o 
   1   2   8     1749.72     1715.65     33.62 o 
   2   2   8      926.42      895.97     20.83 o 
   3   2   8      456.26      438.80     16.83 o 
   4   2   8      217.13      222.10     18.58 o 
   5   2   8      497.66      469.29     46.58 o 
 -12   3   8       58.08       64.12     15.12 o 
 -11   3   8      261.00      264.72     22.08 o 
 -10   3   8      175.23      172.88     15.76 o 
  -9   3   8       67.94       63.05      8.25 o 
  -8   3   8      637.66      623.08     16.37 o 
  -7   3   8      557.62      551.43     14.85 o 
  -6   3   8        0.62        4.02      4.59 o 
  -5   3   8      568.87      562.04     14.06 o 
  -4   3   8      766.04      813.02     17.67 o 
  -3   3   8     1119.54     1134.46     19.92 o 
  -2   3   8      906.14      944.40     23.39 o 
  -1   3   8     1687.31     1679.20     32.05 o 
   0   3   8     1217.21     1136.63     25.44 o 
   1   3   8      373.47      390.50     12.60 o 
   2   3   8      136.83      140.14      8.64 o 
   3   3   8       85.15       67.49      9.09 o 
   4   3   8       33.19       29.94     16.64 o 
   5   3   8       10.08        5.75     12.41 o 
 -12   4   8      194.31      180.15     20.87 o 
 -11   4   8        0.14       10.93     12.48 o 
 -10   4   8      715.33      677.43     29.62 o 
  -9   4   8       97.51       94.77      9.31 o 
  -8   4   8     2763.16     2697.75     48.44 o 
  -7   4   8      184.72      185.92      8.69 o 
  -6   4   8      723.22      730.89     17.16 o 
  -5   4   8      689.74      678.53     15.95 o 
  -4   4   8      327.08      312.73     11.96 o 
  -3   4   8      685.10      697.77     15.93 o 
  -2   4   8     1765.70     1621.26    121.51 o 
  -1   4   8      160.50      170.73      7.76 o 
   0   4   8        5.27        5.06      4.45 o 
   1   4   8       27.53       20.22      5.82 o 
   2   4   8      376.16      389.56     13.23 o 
   3   4   8      591.77      564.18     19.65 o 
   4   4   8        0.26       -2.50     11.76 o 
   5   4   8      271.31      284.91     22.43 o 
 -12   5   8      111.42      133.50     17.59 o 
 -11   5   8      279.03      306.00     21.22 o 
 -10   5   8        7.25        4.61     10.03 o 
  -9   5   8      132.49      125.54     10.32 o 
  -8   5   8        0.26        0.56      5.41 o 
  -7   5   8     2564.37     2493.43     44.93 o 
  -6   5   8      914.15      934.34     20.40 o 
  -5   5   8      710.94      688.58     16.16 o 
  -4   5   8     1159.08     1193.07     21.09 o 
  -3   5   8     2935.48     2934.48     51.33 o 
  -2   5   8      685.95      654.09     22.46 o 
  -1   5   8      173.15      180.55      8.30 o 
   0   5   8      200.66      225.95     14.19 o 
   1   5   8      387.64      411.78     13.19 o 
   2   5   8      708.59      705.59     18.20 o 
   3   5   8      163.40      173.53     11.83 o 
   4   5   8      178.86      236.17     27.83 o 
   5   5   8        5.29       -0.30     12.41 o 
 -12   6   8       47.49       44.92     14.68 o 
 -11   6   8        0.10      -10.59     10.59 o 
 -10   6   8      457.33      461.45     24.63 o 
  -9   6   8       98.27      105.94     10.36 o 
  -8   6   8      967.82      980.56     24.71 o 
  -7   6   8      768.23      736.20     17.84 o 
  -6   6   8      496.31      496.84     15.46 o 
  -5   6   8      691.92      703.31     16.48 o 
  -4   6   8     2252.16     2214.51     40.08 o 
  -3   6   8     1169.41     1177.94     23.82 o 
  -2   6   8     1753.42     1775.28     38.76 o 
  -1   6   8      803.26      770.48     18.00 o 
   0   6   8        3.63       -2.49      3.75 o 
   1   6   8       99.32      111.90      7.84 o 
   2   6   8       52.09       66.91      7.50 o 
   3   6   8      197.11      182.44     12.00 o 
   4   6   8        0.28        0.30     10.69 o 
   5   6   8       21.58       31.75     13.67 o 
 -11   7   8      906.29      868.00     35.06 o 
 -10   7   8      305.99      287.19     17.44 o 
  -9   7   8     1937.75     1848.64     47.59 o 
  -8   7   8      519.95      511.86     15.15 o 
  -7   7   8     2980.51     2932.88     52.09 o 
  -6   7   8       25.73       29.97      5.40 o 
  -5   7   8      362.36      361.48     11.63 o 
  -4   7   8      876.36      900.15     22.81 o 
  -3   7   8     1493.40     1512.13     41.28 o 
  -2   7   8     2295.11     2251.20     47.59 o 
  -1   7   8       92.71       92.31      8.49 o 
   0   7   8      337.49      363.13     14.20 o 
   1   7   8      106.13      118.94      8.06 o 
   2   7   8     1401.20     1410.10     38.24 o 
   3   7   8       94.52      109.19     10.77 o 
   4   7   8      485.11      502.32     59.89 o 
   5   7   8        5.72       -2.62     13.43 o 
 -11   8   8       38.80       48.43     13.76 o 
 -10   8   8        3.33       -0.05      7.65 o 
  -9   8   8      185.07      159.90     11.51 o 
  -8   8   8        5.99        7.25      5.84 o 
  -7   8   8        4.78        4.66      5.48 o 
  -6   8   8        4.45        6.43      5.02 o 
  -5   8   8       18.48       11.92      6.05 o 
  -4   8   8       92.87       83.89     12.31 o 
  -3   8   8      244.96      248.75     11.38 o 
  -2   8   8       58.93       67.27      7.32 o 
  -1   8   8     3074.49     2941.68     60.37 o 
   0   8   8       41.04       25.51     11.15 o 
   1   8   8        2.16        0.06      5.63 o 
   2   8   8        0.10       -2.73      7.62 o 
   3   8   8       37.69       36.57      9.14 o 
   4   8   8       26.74       30.84     12.92 o 
 -11   9   8      860.01      924.37     36.59 o 
 -10   9   8       32.60       24.62      8.74 o 
  -9   9   8      862.68      882.32     25.39 o 
  -8   9   8        0.23       -0.44      5.75 o 
  -7   9   8     1946.24     1881.75     36.04 o 
  -6   9   8       62.05       45.10      6.28 o 
  -5   9   8       87.89       94.06      8.34 o 
  -4   9   8      135.19      132.62      9.04 o 
  -3   9   8      732.16      709.35     19.55 o 
  -2   9   8      407.35      406.79     14.67 o 
  -1   9   8      394.61      350.05     13.94 o 
   0   9   8     1237.05     1245.57     30.15 o 
   1   9   8       87.62       80.20      7.82 o 
   2   9   8     1648.56     1651.16     39.85 o 
   3   9   8      103.42      121.26     11.47 o 
   4   9   8      692.27      670.75     43.56 o 
 -11  10   8        4.46       11.80     12.93 o 
 -10  10   8        4.90        5.79      8.80 o 
  -9  10   8        0.04        6.88      7.64 o 
  -8  10   8      564.28      589.08     16.65 o 
  -7  10   8        0.21       -0.76      5.66 o 
  -6  10   8       16.71       18.01      5.63 o 
  -5  10   8      183.43      224.43     11.10 o 
  -4  10   8       70.83       72.82      6.50 o 
  -3  10   8      415.70      439.87     14.99 o 
  -2  10   8     1122.22     1152.74     28.29 o 
  -1  10   8        1.11        3.96      6.62 o 
   0  10   8     1204.74     1158.11     28.85 o 
   1  10   8       89.96       87.66      8.01 o 
   2  10   8      207.08      193.40     12.68 o 
   3  10   8        4.44        3.22      8.27 o 
   4  10   8       73.90       56.87     13.94 o 
 -11  11   8      608.99      569.56     35.39 o 
 -10  11   8        9.30        5.32      8.61 o 
  -9  11   8      528.83      518.57     19.33 o 
  -8  11   8       16.99       17.32      8.15 o 
  -7  11   8     1216.18     1183.44     25.71 o 
  -6  11   8      143.86      125.71     10.24 o 
  -5  11   8     1073.50     1116.39     27.46 o 
  -4  11   8      493.40      512.66     16.52 o 
  -3  11   8     1624.22     1663.76     37.36 o 
  -2  11   8     1478.16     1447.89     33.75 o 
  -1  11   8     1541.16     1477.69     34.80 o 
   0  11   8      879.79      899.82     24.55 o 
   1  11   8      634.34      634.64     18.69 o 
   2  11   8      288.51      291.94     14.86 o 
   3  11   8        7.13        0.33      8.99 o 
   4  11   8      413.68      432.40     32.37 o 
 -10  12   8      270.24      280.69     15.42 o 
  -9  12   8        0.51       -6.84      7.53 o 
  -8  12   8      410.25      413.70     16.96 o 
  -7  12   8        5.68        4.98      6.34 o 
  -6  12   8      865.54      894.45     24.05 o 
  -5  12   8        2.28       -3.51      6.23 o 
  -4  12   8     1596.82     1659.01     37.48 o 
  -3  12   8       21.50       24.80      6.97 o 
  -2  12   8      573.40      550.90     18.26 o 
  -1  12   8        4.09       -2.69      7.92 o 
   0  12   8      153.61      161.38     11.00 o 
   1  12   8      614.10      639.69     18.54 o 
   2  12   8       76.48       83.76     10.77 o 
   3  12   8      101.64       94.45     11.84 o 
 -10  13   8       79.64       97.58     11.51 o 
  -9  13   8      128.09      146.33     12.08 o 
  -8  13   8        2.50       10.03      8.36 o 
  -7  13   8      304.25      338.70     14.48 o 
  -6  13   8      684.01      656.10     20.06 o 
  -5  13   8      443.93      475.14     20.73 o 
  -4  13   8      271.06      296.67     16.67 o 
  -3  13   8      814.26      816.31     34.89 o 
  -2  13   8      178.81      157.83     10.68 o 
  -1  13   8      643.46      636.07     20.01 o 
   0  13   8      561.63      539.74     18.60 o 
   1  13   8       93.56       95.20      9.80 o 
   2  13   8      188.48      167.32     12.83 o 
   3  13   8        9.47       -2.38      9.23 o 
  -9  14   8        0.33        2.23      8.69 o 
  -8  14   8     1061.21     1071.23     35.44 o 
  -7  14   8        1.13       -0.78      7.70 o 
  -6  14   8     1252.62     1273.74     31.27 o 
  -5  14   8      103.44      128.08     12.05 o 
  -4  14   8      484.79      517.54     22.00 o 
  -3  14   8      710.11      657.30     20.01 o 
  -2  14   8      782.71      738.77     21.89 o 
  -1  14   8     1671.16     1601.26     37.79 o 
   0  14   8      399.84      374.25     15.71 o 
   1  14   8     1244.60     1203.75     31.77 o 
   2  14   8      168.80      161.39     13.21 o 
   3  14   8      270.61      268.13     16.52 o 
  -9  15   8      157.54      153.82     15.26 o 
  -8  15   8        7.23       10.94     11.10 o 
  -7  15   8       44.51       53.23      8.79 o 
  -6  15   8       57.15       60.17      9.26 o 
  -5  15   8      114.20      140.12     13.04 o 
  -4  15   8        0.77       -1.90      8.84 o 
  -3  15   8       56.49       49.69      8.37 o 
  -2  15   8        0.59       -2.75      7.50 o 
  -1  15   8      148.54      121.29     11.14 o 
   0  15   8      146.20      139.25     12.10 o 
   1  15   8      109.01      107.69     13.47 o 
   2  15   8        3.31       -1.97      9.98 o 
  -8  16   8     1015.26     1047.98     35.86 o 
  -7  16   8      141.83      136.01     12.18 o 
  -6  16   8     1925.94     1878.83    144.59 o 
  -5  16   8      624.66      488.46     23.31 o 
  -4  16   8     1457.34     1372.30     78.04 o 
  -3  16   8      346.06      372.02     23.66 o 
  -2  16   8      914.59      841.57     42.62 o 
  -1  16   8      199.65      204.21     13.26 o 
   0  16   8      304.28      330.04     16.27 o 
   1  16   8      550.40      621.68     27.59 o 
   2  16   8      246.98      265.46     31.46 o 
  -8  17   8       11.62       11.31     11.95 o 
  -7  17   8      195.11      179.92     13.75 o 
  -6  17   8      159.61      128.05     14.33 o 
  -5  17   8        2.91        8.08     10.67 o 
  -4  17   8      169.82      159.21     29.04 o 
  -3  17   8       27.82       16.32      9.49 o 
  -2  17   8        9.49        4.03      9.12 o 
  -1  17   8      117.07       99.65     11.40 o 
   0  17   8       74.07       72.60     11.05 o 
   1  17   8        3.12        3.00     11.46 o 
  -7  18   8        0.46        0.60     15.12 o 
  -6  18   8      479.01      505.76     35.09 o 
  -5  18   8      155.17      139.08     15.83 o 
  -4  18   8      248.60      247.68     18.38 o 
  -3  18   8      250.66      239.85     19.03 o 
  -2  18   8      360.40      393.17     18.10 o 
  -1  18   8      214.84      240.57     15.18 o 
   0  18   8       32.36       35.37     10.59 o 
  -6  19   8       35.81       38.93     12.81 o 
  -5  19   8       88.54       73.98     14.75 o 
  -4  19   8      210.85      191.61     17.11 o 
  -3  19   8      364.29      342.90     21.57 o 
  -2  19   8       65.32       75.79     11.16 o 
  -1  19   8       72.31       80.08     11.40 o 
  -4  20   8       39.29       40.79     13.24 o 
  -3  20   8       82.92       75.65     14.33 o 
 -12   1   9      478.65      508.78     28.02 o 
 -11   1   9      835.12      835.60     35.08 o 
 -10   1   9      104.97      121.49     14.82 o 
  -9   1   9     1430.63     1412.73     29.46 o 
  -8   1   9      167.80      160.62      8.97 o 
  -7   1   9     3170.23     3127.00     54.89 o 
  -6   1   9       13.76       25.69      5.43 o 
  -5   1   9     2402.58     2439.49     43.48 o 
  -4   1   9      110.88      114.99      6.92 o 
  -3   1   9     1967.04     2030.09     42.93 o 
  -2   1   9      478.30      446.99     30.55 o 
  -1   1   9       14.79       14.54      4.98 o 
   0   1   9      416.00      405.91     13.01 o 
   1   1   9     1118.41     1057.82     23.71 o 
   2   1   9      780.14      744.70     20.08 o 
   3   1   9       15.14       27.97     11.71 o 
   4   1   9      138.95      175.42     18.38 o 
 -12   2   9       73.30       55.83     14.64 o 
 -11   2   9        8.40        2.69     11.62 o 
 -10   2   9      362.44      368.37     35.09 o 
  -9   2   9      264.76      252.13     17.29 o 
  -8   2   9       43.80       47.46      6.61 o 
  -7   2   9        5.28        1.44      5.43 o 
  -6   2   9      624.83      630.84     15.80 o 
  -5   2   9      118.17      124.41      7.48 o 
  -4   2   9      895.56      907.01     23.04 o 
  -3   2   9       32.86       30.40      6.88 o 
  -2   2   9        2.31        1.29      5.61 o 
  -1   2   9      625.55      578.00     22.46 o 
   0   2   9      112.29      121.21      7.86 o 
   1   2   9       10.36        2.04      5.95 o 
   2   2   9       15.18       18.58      6.70 o 
   3   2   9       12.18       20.91     11.46 o 
   4   2   9      360.35      306.15     22.03 o 
 -12   3   9      308.89      349.65     24.17 o 
 -11   3   9      460.56      437.68     33.27 o 
 -10   3   9        1.07       -1.19      7.70 o 
  -9   3   9      447.61      474.87     15.07 o 
  -8   3   9      506.73      522.43     21.04 o 
  -7   3   9     2094.91     2020.06     37.94 o 
  -6   3   9      149.55      140.49      7.75 o 
  -5   3   9      685.87      693.61     16.77 o 
  -4   3   9       30.48       31.70      6.47 o 
  -3   3   9     2116.79     2197.46     46.21 o 
  -2   3   9      414.60      433.76     15.21 o 
  -1   3   9      322.92      355.67     14.15 o 
   0   3   9      179.26      193.32     12.84 o 
   1   3   9      638.66      664.39     17.82 o 
   2   3   9      440.06      479.61     20.00 o 
   3   3   9      144.43      155.25     16.00 o 
   4   3   9      241.53      276.22     27.53 o 
 -12   4   9      218.51      196.81     19.38 o 
 -11   4   9      100.08       72.61     14.95 o 
 -10   4   9      768.25      744.75     23.47 o 
  -9   4   9      395.61      406.33     13.79 o 
  -8   4   9      180.10      178.54      9.57 o 
  -7   4   9       32.43       37.63      6.20 o 
  -6   4   9      938.68      958.19     21.09 o 
  -5   4   9      231.01      253.92     11.72 o 
  -4   4   9     3054.58     3039.69     61.24 o 
  -3   4   9        6.68       11.65      7.99 o 
  -2   4   9     1010.08      947.49     24.22 o 
  -1   4   9       11.27        8.34      6.58 o 
   0   4   9      306.25      312.05     13.37 o 
   1   4   9      319.40      307.75     12.17 o 
   2   4   9      415.91      408.13     16.80 o 
   3   4   9      180.94      198.46     19.06 o 
   4   4   9        7.99        4.73     12.19 o 
 -11   5   9       74.74       80.22     14.97 o 
 -10   5   9       11.42        3.21      8.29 o 
  -9   5   9      303.76      309.79     12.51 o 
  -8   5   9      297.75      316.09     12.14 o 
  -7   5   9      367.77      391.08     13.00 o 
  -6   5   9      394.56      379.22     12.38 o 
  -5   5   9      118.53      139.28      9.43 o 
  -4   5   9      655.65      683.94     19.54 o 
  -3   5   9      957.31      941.48     29.94 o 
  -2   5   9        3.86        3.15      4.31 o 
  -1   5   9     1075.73     1115.98     27.82 o 
   0   5   9       10.79        1.25      4.42 o 
   1   5   9      564.66      577.23     16.47 o 
   2   5   9       96.03      109.06     10.39 o 
   3   5   9      130.08      123.17     15.40 o 
   4   5   9        2.65       -3.24     12.64 o 
 -11   6   9       33.27       30.72     13.23 o 
 -10   6   9      186.87      206.30     13.47 o 
  -9   6   9      109.78       84.00     10.10 o 
  -8   6   9      593.27      571.91     16.46 o 
  -7   6   9      100.95       94.69      7.77 o 
  -6   6   9      192.95      209.80      9.45 o 
  -5   6   9      838.05      851.03     22.81 o 
  -4   6   9       57.28       66.66      7.45 o 
  -3   6   9     1301.72     1298.60     30.73 o 
  -2   6   9     1098.86     1071.34     26.77 o 
  -1   6   9      946.97      990.39     25.72 o 
   0   6   9      784.44      797.14     22.46 o 
   1   6   9      561.75      586.87     17.10 o 
   2   6   9      607.69      619.36     21.18 o 
   3   6   9      152.90      178.12     13.05 o 
   4   6   9       83.29       99.88     15.76 o 
 -11   7   9       42.14       32.06     14.04 o 
 -10   7   9       10.78       15.82      8.87 o 
  -9   7   9        0.42       -6.62      7.65 o 
  -8   7   9        1.32       10.21      6.38 o 
  -7   7   9       17.35       19.95      5.96 o 
  -6   7   9       17.50        2.56      5.92 o 
  -5   7   9      131.42      138.43      9.52 o 
  -4   7   9       37.14       45.14      7.15 o 
  -3   7   9        3.76       -4.43      4.95 o 
  -2   7   9        3.28        1.90      6.71 o 
  -1   7   9      462.08      459.94     16.26 o 
   0   7   9       41.76       39.43      7.91 o 
   1   7   9       51.97       57.59      7.55 o 
   2   7   9        9.46        7.89      8.23 o 
   3   7   9        4.40       -0.76      8.78 o 
 -11   8   9      142.45      136.06     16.54 o 
 -10   8   9     1056.92     1022.01     31.61 o 
  -9   8   9        2.83       -4.98      7.21 o 
  -8   8   9     2223.07     2254.56     42.54 o 
  -7   8   9      157.79      161.10      9.25 o 
  -6   8   9     1081.57     1084.02     34.63 o 
  -5   8   9       25.53       30.10      7.20 o 
  -4   8   9      467.93      493.58     17.09 o 
  -3   8   9      216.70      182.08     17.12 o 
  -2   8   9     1553.74     1598.35     36.79 o 
  -1   8   9      444.18      441.34     16.30 o 
   0   8   9      140.45      163.33     11.05 o 
   1   8   9      539.15      573.67     17.27 o 
   2   8   9      448.16      479.82     18.77 o 
   3   8   9      196.02      202.08     21.95 o 
 -11   9   9        0.50      -11.25     11.48 o 
 -10   9   9       63.65       88.08     10.73 o 
  -9   9   9        1.99        3.47      8.06 o 
  -8   9   9        0.50        2.52      6.24 o 
  -7   9   9       11.19        6.18      6.85 o 
  -6   9   9       19.34       20.53      7.38 o 
  -5   9   9      176.09      163.44     11.57 o 
  -4   9   9      207.98      201.37     14.29 o 
  -3   9   9      210.39      212.32     11.45 o 
  -2   9   9      332.88      353.22     14.43 o 
  -1   9   9       54.58       57.82      8.78 o 
   0   9   9       53.77       51.06      8.95 o 
   1   9   9        7.04        4.96      7.62 o 
   2   9   9        1.62        1.96      8.33 o 
   3   9   9       37.23       41.59      9.96 o 
 -10  10   9      860.75      903.91     27.04 o 
  -9  10   9      147.05      174.54     12.25 o 
  -8  10   9     2004.42     2042.09     39.56 o 
  -7  10   9      101.93      113.17     15.25 o 
  -6  10   9     2641.78     2538.47     53.53 o 
  -5  10   9       86.26       72.46      8.43 o 
  -4  10   9     1469.64     1413.08     33.06 o 
  -3  10   9       65.53       75.55      8.68 o 
  -2  10   9     1119.17     1149.42     29.10 o 
  -1  10   9      280.01      290.89     13.79 o 
   0  10   9      873.84      837.89     23.85 o 
   1  10   9      306.47      296.40     14.61 o 
   2  10   9      517.06      497.50     40.16 o 
   3  10   9      246.11      241.99     15.25 o 
 -10  11   9       28.63       40.44     10.39 o 
  -9  11   9      162.60      182.43     13.08 o 
  -8  11   9        3.48       10.78      7.45 o 
  -7  11   9      602.37      623.81     19.66 o 
  -6  11   9      183.21      170.69     11.31 o 
  -5  11   9      335.56      356.84     14.86 o 
  -4  11   9      126.62      138.06      9.98 o 
  -3  11   9     1598.30     1551.37     36.20 o 
  -2  11   9       23.30       20.33      7.43 o 
  -1  11   9      527.31      540.59     18.85 o 
   0  11   9        3.85        8.93      8.25 o 
   1  11   9      452.65      450.58     17.86 o 
   2  11   9        9.42       26.27     11.10 o 
 -10  12   9      110.76      132.44     14.68 o 
  -9  12   9      181.17      196.55     24.23 o 
  -8  12   9      292.48      340.95     16.34 o 
  -7  12   9        0.32        0.45     10.37 o 
  -6  12   9     1333.90     1233.46     30.65 o 
  -5  12   9      384.03      382.72     15.56 o 
  -4  12   9     1488.52     1467.35     34.46 o 
  -3  12   9       71.40       75.55      9.17 o 
  -2  12   9     1057.30     1043.17     27.70 o 
  -1  12   9      125.27      108.17     13.66 o 
   0  12   9      326.88      304.32     15.02 o 
   1  12   9      196.64      175.20     14.90 o 
   2  12   9       47.88       31.70     11.71 o 
  -9  13   9      972.95     1021.34     34.71 o 
  -8  13   9      107.92      116.36     10.62 o 
  -7  13   9     1604.97     1609.54     37.87 o 
  -6  13   9        0.64       -5.04      7.27 o 
  -5  13   9      679.21      713.46     37.51 o 
  -4  13   9      118.50      102.06     12.36 o 
  -3  13   9     1573.67     1582.23     37.36 o 
  -2  13   9        4.15        9.66      7.70 o 
  -1  13   9      576.12      586.51     20.23 o 
   0  13   9      441.04      439.59     17.81 o 
   1  13   9      371.69      394.49     27.53 o 
   2  13   9       86.53       89.58     14.75 o 
  -9  14   9       35.64       47.24     12.36 o 
  -8  14   9      109.18      111.93     14.21 o 
  -7  14   9        6.05        6.03      8.54 o 
  -6  14   9      488.99      527.01     19.13 o 
  -5  14   9        0.01       -2.02      9.56 o 
  -4  14   9      724.55      735.69     22.39 o 
  -3  14   9       67.27       64.80      9.43 o 
  -2  14   9      283.31      294.25     15.31 o 
  -1  14   9       25.60       17.27      8.08 o 
   0  14   9       65.17       78.32     10.64 o 
   1  14   9        2.32       -0.87     11.28 o 
  -8  15   9       11.28       23.46     11.53 o 
  -7  15   9      864.73      830.73     24.58 o 
  -6  15   9        0.16        0.00      9.41 o 
  -5  15   9      784.30      799.62     29.05 o 
  -4  15   9       67.49       73.92     11.92 o 
  -3  15   9     1266.30     1344.83     34.23 o 
  -2  15   9      549.38      519.07     19.31 o 
  -1  15   9      197.54      212.91     13.21 o 
   0  15   9      941.12      929.48     27.82 o 
   1  15   9      199.46      228.78     36.00 o 
  -8  16   9        0.40       -9.84     11.71 o 
  -7  16   9       17.43       15.44      8.79 o 
  -6  16   9        0.30       -8.95      9.28 o 
  -5  16   9       29.36       26.40     11.19 o 
  -4  16   9       10.22        4.02     10.47 o 
  -3  16   9       12.89        8.24      8.41 o 
  -2  16   9      171.26      146.53     13.72 o 
  -1  16   9        7.60        1.32      9.82 o 
   0  16   9        7.47       11.81     10.17 o 
  -7  17   9      640.07      667.05    102.54 o 
  -6  17   9        1.29       -7.14     11.10 o 
  -5  17   9      540.76      486.93     59.89 o 
  -4  17   9       78.25       78.61     14.53 o 
  -3  17   9      956.28      864.65     58.57 o 
  -2  17   9      310.57      330.25     17.70 o 
  -1  17   9      581.43      571.72     21.88 o 
  -5  18   9       70.77       59.89     14.54 o 
  -4  18   9      460.80      518.92     33.88 o 
  -3  18   9       38.39       31.14      9.90 o 
  -2  18   9      324.10      335.41     17.37 o 
 -11   0  10      495.53      487.61     37.51 o 
 -10   0  10     1302.49     1294.82     40.47 o 
  -9   0  10     1097.13     1079.10     35.01 o 
  -8   0  10     2452.68     2371.77    110.11 o 
  -7   0  10      669.57      649.22     23.96 o 
  -6   0  10     1610.52     1658.92     45.77 o 
  -5   0  10        0.21        0.30      7.12 o 
  -4   0  10     1543.24     1471.90     59.89 o 
  -3   0  10       55.86       70.78     15.73 o 
  -2   0  10     1565.42     1541.48     62.31 o 
  -1   0  10     2693.03     2568.12     93.77 o 
   0   0  10      598.48      612.49     24.57 o 
   1   0  10      780.70      696.23     26.71 o 
   2   0  10     1365.42     1277.10     60.50 o 
   3   0  10       84.94       67.76     21.17 o 
 -11   1  10       44.24       36.90     13.69 o 
 -10   1  10       62.24       61.21      9.63 o 
  -9   1  10      289.40      329.75     12.97 o 
  -8   1  10      142.77      161.68      9.49 o 
  -7   1  10      107.95      116.82      8.07 o 
  -6   1  10        0.70       -0.76      5.13 o 
  -5   1  10      154.65      168.41     10.58 o 
  -4   1  10        6.05       -3.92      8.52 o 
  -3   1  10      222.31      220.17     15.18 o 
  -2   1  10       48.28       44.72     10.42 o 
  -1   1  10       25.06       24.41     10.47 o 
   0   1  10        0.24       -5.24      7.33 o 
   1   1  10        0.97       -1.94      6.82 o 
   2   1  10       62.41       60.90     10.13 o 
   3   1  10       14.66       17.46     12.57 o 
 -11   2  10      340.93      344.03     29.64 o 
 -10   2  10     1522.70     1550.05     39.19 o 
  -9   2  10      307.72      317.89     12.96 o 
  -8   2  10     1997.99     1945.35     37.57 o 
  -7   2  10      428.37      425.55     13.80 o 
  -6   2  10      998.84     1047.05     22.98 o 
  -5   2  10       20.04       20.21      6.92 o 
  -4   2  10     2331.78     2422.35     63.10 o 
  -3   2  10       99.49      125.05     18.75 o 
  -2   2  10     2639.34     2581.10     66.95 o 
  -1   2  10      265.22      248.03     16.26 o 
   0   2  10      873.87      851.15     23.86 o 
   1   2  10       95.66      100.39      8.99 o 
   2   2  10      441.56      451.23     18.55 o 
   3   2  10      226.42      228.08     20.11 o 
 -11   3  10      165.29      177.97     18.58 o 
 -10   3  10       96.46      110.11     11.39 o 
  -9   3  10     1058.48     1004.90     23.58 o 
  -8   3  10       19.96       17.51      6.69 o 
  -7   3  10      966.08      942.80     22.88 o 
  -6   3  10      208.73      211.02     11.54 o 
  -5   3  10     1518.67     1608.00     36.55 o 
  -4   3  10       55.67       59.16      9.24 o 
  -3   3  10     1587.63     1580.46     45.13 o 
  -2   3  10      233.30      242.66     16.26 o 
  -1   3  10      350.89      335.34     18.38 o 
   0   3  10       24.85       23.90      7.99 o 
   1   3  10       48.50       51.79      7.76 o 
   2   3  10       42.00       45.14      9.48 o 
   3   3  10        2.91       -9.12     11.46 o 
 -11   4  10      170.99      194.13     18.76 o 
 -10   4  10      262.79      243.71     14.13 o 
  -9   4  10      207.90      200.00     11.88 o 
  -8   4  10      568.53      572.45     16.85 o 
  -7   4  10       13.81        7.31      8.21 o 
  -6   4  10     2092.48     2053.64     44.94 o 
  -5   4  10       29.45       25.36      7.10 o 
  -4   4  10     1302.30     1298.83     32.78 o 
  -3   4  10      129.14      118.12     12.41 o 
  -2   4  10     1946.88     1890.12     51.76 o 
  -1   4  10        2.95       -3.26      6.85 o 
   0   4  10     1061.07     1146.73     29.57 o 
   1   4  10       40.62       40.46      9.07 o 
   2   4  10      466.75      475.97     20.00 o 
   3   4  10      119.05      130.59     16.04 o 
 -11   5  10      195.30      184.93     19.12 o 
 -10   5  10      103.78      106.04     11.47 o 
  -9   5  10      427.00      414.89     14.60 o 
  -8   5  10      138.90      134.83      9.30 o 
  -7   5  10      328.30      286.83     13.59 o 
  -6   5  10      256.41      254.97     13.04 o 
  -5   5  10      188.58      210.79     12.04 o 
  -4   5  10      542.88      519.26     19.35 o 
  -3   5  10      920.06      890.04     29.94 o 
  -2   5  10      600.36      587.34     24.34 o 
  -1   5  10      156.55      161.57     11.24 o 
   0   5  10      208.56      215.14     12.43 o 
   1   5  10      485.06      495.81     18.49 o 
   2   5  10       96.81       80.98     10.57 o 
 -11   6  10      188.41      181.84     20.87 o 
 -10   6  10        7.79        6.30      8.57 o 
  -9   6  10       87.49       81.04      8.82 o 
  -8   6  10        5.19       -0.33      6.15 o 
  -7   6  10        2.20       -1.71      7.18 o 
  -6   6  10       81.68       67.48      8.79 o 
  -5   6  10        4.23       -2.46      6.36 o 
  -4   6  10      267.83      259.08     12.42 o 
  -3   6  10      145.04      127.73     12.75 o 
  -2   6  10      724.60      705.60     37.51 o 
  -1   6  10      206.14      188.25     11.69 o 
   0   6  10      228.11      245.67     13.13 o 
   1   6  10       52.37       53.13      9.17 o 
   2   6  10       28.69       36.60     11.12 o 
 -11   7  10       40.84       27.72     14.29 o 
 -10   7  10      139.50      180.60     13.47 o 
  -9   7  10      567.74      600.14     17.88 o 
  -8   7  10      531.22      532.16     18.80 o 
  -7   7  10     1277.81     1270.63     31.41 o 
  -6   7  10      313.00      339.38     14.53 o 
  -5   7  10       73.32       72.54      8.78 o 
  -4   7  10      451.91      441.39     26.32 o 
  -3   7  10      668.06      635.18     24.77 o 
  -2   7  10        0.53       -5.18      7.18 o 
  -1   7  10      732.33      735.40     22.42 o 
   0   7  10       19.22       17.81      8.49 o 
   1   7  10      837.12      807.84     23.93 o 
   2   7  10       36.93       37.81     11.12 o 
 -10   8  10       62.20       67.49     11.08 o 
  -9   8  10      156.26      172.59     10.51 o 
  -8   8  10       69.51       77.47      9.69 o 
  -7   8  10       18.48       12.09      7.43 o 
  -6   8  10      292.41      254.10     13.46 o 
  -5   8  10        4.70        7.07      6.97 o 
  -4   8  10        2.19       -0.09      8.33 o 
  -3   8  10        0.11       -9.38      9.38 o 
  -2   8  10        2.26       -2.67      7.20 o 
  -1   8  10        6.48       -1.68      7.45 o 
   0   8  10        0.83       -7.06      8.03 o 
   1   8  10        3.09       -1.67      9.13 o 
   2   8  10        2.16        5.14     10.42 o 
 -10   9  10       80.56      117.12     12.33 o 
  -9   9  10      133.71      144.99     15.15 o 
  -8   9  10      781.23      764.02     22.36 o 
  -7   9  10     1017.82     1033.24     27.50 o 
  -6   9  10       25.92       30.85      8.37 o 
  -5   9  10     1456.87     1440.49     34.45 o 
  -4   9  10        3.55        4.64      9.01 o 
  -3   9  10     1485.69     1467.10     43.18 o 
  -2   9  10        0.88       -4.99      6.80 o 
  -1   9  10      730.21      725.03     27.88 o 
   0   9  10      134.40      162.10     12.20 o 
   1   9  10      759.34      770.71     32.97 o 
   2   9  10      238.58      245.23     18.09 o 
 -10  10  10       36.92       43.53     10.46 o 
  -9  10  10      609.24      595.64     26.24 o 
  -8  10  10       36.00       28.58      8.58 o 
  -7  10  10       36.28       33.99      8.47 o 
  -6  10  10      396.88      398.81     16.25 o 
  -5  10  10       68.50       55.51      8.64 o 
  -4  10  10      292.62      277.74     24.50 o 
  -3  10  10       17.19       12.36      7.58 o 
  -2  10  10       73.12       81.20      9.74 o 
  -1  10  10       64.91       57.65      9.03 o 
   0  10  10      270.79      266.16     14.26 o 
   1  10  10       11.20        9.17     11.80 o 
  -9  11  10      204.65      224.82     19.96 o 
  -8  11  10      649.60      691.09     22.07 o 
  -7  11  10      663.02      729.23     37.16 o 
  -6  11  10      163.55      148.70     16.08 o 
  -5  11  10      338.81      355.65     28.74 o 
  -4  11  10      313.01      305.20     22.99 o 
  -3  11  10      783.30      813.57     23.84 o 
  -2  11  10       49.14       45.60     11.46 o 
  -1  11  10      196.08      207.40     12.99 o 
   0  11  10      137.63      123.25     11.40 o 
   1  11  10      372.30      393.86     21.57 o 
  -9  12  10       42.21       42.59     13.01 o 
  -8  12  10      268.85      301.98     15.30 o 
  -7  12  10       80.60       76.25     10.48 o 
  -6  12  10      879.16      831.58     24.38 o 
  -5  12  10      115.63       78.64     12.19 o 
  -4  12  10     1339.07     1332.34     45.07 o 
  -3  12  10        8.49       24.53     16.05 o 
  -2  12  10      427.62      424.73     17.34 o 
  -1  12  10        7.52       -3.79      8.23 o 
   0  12  10      309.98      313.98     15.90 o 
  -8  13  10       26.77       31.35      9.69 o 
  -7  13  10       74.39       67.22     10.23 o 
  -6  13  10       56.19       72.11      9.98 o 
  -5  13  10      263.03      290.08     18.33 o 
  -4  13  10        4.86       -9.07      9.84 o 
  -3  13  10      836.21      823.20     24.71 o 
  -2  13  10       12.80       -0.37      8.72 o 
  -1  13  10      304.29      274.45     15.12 o 
   0  13  10       20.26       17.76      9.28 o 
  -8  14  10      713.91      701.01     27.56 o 
  -7  14  10      177.63      168.00     12.65 o 
  -6  14  10      797.90      813.10     32.06 o 
  -5  14  10        0.07       -3.04     10.32 o 
  -4  14  10      650.54      730.58     28.85 o 
  -3  14  10       62.83       65.28     10.12 o 
  -2  14  10      475.07      542.87     20.18 o 
  -1  14  10       32.05       29.13      9.39 o 
  -7  15  10      264.79      284.83     15.72 o 
  -6  15  10        7.81        3.41     10.42 o 
  -5  15  10       20.14       17.96     11.19 o 
  -4  15  10       24.04       29.75      9.35 o 
  -3  15  10       43.81       44.38     11.60 o 
  -2  15  10        3.19        3.28      8.88 o 
  -1  15  10       75.71       70.96     11.50 o 
  -6  16  10      177.66      195.52     30.85 o 
  -5  16  10        5.40        9.24     11.62 o 
  -4  16  10      338.55      350.62     49.91 o 
  -3  16  10      106.69      104.58     11.50 o 
 -11   1  11      578.49      544.80     38.11 o 
 -10   1  11      472.70      479.21     16.71 o 
  -9   1  11      784.94      812.62     21.07 o 
  -8   1  11     1101.61     1118.29     25.41 o 
  -7   1  11      691.91      713.67     21.88 o 
  -6   1  11        6.81       10.53     10.05 o 
  -5   1  11      938.47      951.90     32.72 o 
  -4   1  11        8.21       12.70      9.41 o 
  -3   1  11     1702.14     1755.05     50.48 o 
  -2   1  11      158.47      140.01     14.47 o 
  -1   1  11      565.18      533.13     24.37 o 
   0   1  11       44.44       44.77     11.55 o 
   1   1  11      942.48      928.69     32.51 o 
 -11   2  11        3.37       -2.67     12.61 o 
 -10   2  11      213.58      223.34     12.30 o 
  -9   2  11       21.18       17.56      7.55 o 
  -8   2  11      443.24      430.41     30.82 o 
  -7   2  11       24.76       25.46      8.02 o 
  -6   2  11      812.43      838.75     23.87 o 
  -5   2  11        1.78        5.99      9.19 o 
  -4   2  11     1374.84     1374.18     41.71 o 
  -3   2  11      321.53      301.68     18.58 o 
  -2   2  11     1197.89     1163.83     37.41 o 
  -1   2  11       31.74       27.15     10.85 o 
   0   2  11      111.09       94.26     13.24 o 
   1   2  11        8.06       -5.35     10.67 o 
 -10   3  11      171.13      189.23     11.47 o 
  -9   3  11      544.15      562.23     17.59 o 
  -8   3  11      263.95      278.42     18.22 o 
  -7   3  11      907.15      883.51     25.03 o 
  -6   3  11       34.18       31.81      8.02 o 
  -5   3  11      638.65      685.74     27.38 o 
  -4   3  11       42.32       34.36     10.90 o 
  -3   3  11      720.43      711.17     38.11 o 
  -2   3  11      121.70      126.61     15.12 o 
  -1   3  11      267.67      272.72     17.72 o 
   0   3  11        0.99        4.74     10.47 o 
   1   3  11      431.11      436.96     18.16 o 
 -10   4  11       93.55      114.34     12.25 o 
  -9   4  11      327.32      358.57     25.58 o 
  -8   4  11       89.86       84.95     10.13 o 
  -7   4  11       59.22       59.40      9.61 o 
  -6   4  11      347.18      347.90     15.69 o 
  -5   4  11       76.41       79.89      9.74 o 
  -4   4  11      377.79      368.20     20.57 o 
  -3   4  11      320.32      288.52     29.64 o 
  -2   4  11      629.57      693.59     28.23 o 
  -1   4  11       85.66       69.00     12.61 o 
   0   4  11      161.58      178.80     26.01 o 
   1   4  11       17.35        9.38     10.69 o 
 -10   5  11       69.32       69.60     10.78 o 
  -9   5  11       38.77       33.25      9.47 o 
  -8   5  11        7.84        6.71      8.37 o 
  -7   5  11      127.35      151.31     11.85 o 
  -6   5  11      433.59      434.18     17.34 o 
  -5   5  11      786.01      765.64     22.70 o 
  -4   5  11      480.27      459.63     26.92 o 
  -3   5  11      481.48      473.63     22.86 o 
  -2   5  11       30.41       41.66     11.76 o 
  -1   5  11       37.30       34.30     11.33 o 
   0   5  11        6.77       11.87     11.33 o 
   1   5  11      136.62      157.48     15.40 o 
 -10   6  11      422.42      400.06     35.12 o 
  -9   6  11      464.87      489.25     18.70 o 
  -8   6  11      410.00      412.12     17.28 o 
  -7   6  11     1494.31     1424.31     35.02 o 
  -6   6  11      710.74      719.59     27.30 o 
  -5   6  11      618.63      590.63     20.14 o 
  -4   6  11      639.85      704.14     27.80 o 
  -3   6  11       78.83      104.43     13.90 o 
  -2   6  11      497.24      549.87     24.80 o 
  -1   6  11       59.84       60.79     12.81 o 
   0   6  11      471.43      508.07     19.66 o 
   1   6  11       17.71       10.28     11.33 o 
 -10   7  11       72.86       82.13     13.78 o 
  -9   7  11       67.03       52.82      9.90 o 
  -8   7  11        0.23       -7.58      7.58 o 
  -7   7  11        2.35        5.89      8.52 o 
  -6   7  11       51.64       36.26      8.93 o 
  -5   7  11       16.27       12.24      8.49 o 
  -4   7  11       14.67        9.82     10.90 o 
  -3   7  11       53.85       36.99     10.90 o 
  -2   7  11       21.34       11.69     11.28 o 
  -1   7  11      128.72      112.20     13.86 o 
   0   7  11       48.43       48.13     10.24 o 
 -10   8  11      367.52      352.44     20.59 o 
  -9   8  11      263.66      281.76     14.93 o 
  -8   8  11      107.49      111.95     11.34 o 
  -7   8  11      673.48      669.79     21.80 o 
  -6   8  11      478.29      526.60     19.56 o 
  -5   8  11      118.79      127.50     13.78 o 
  -4   8  11      538.73      526.65     23.94 o 
  -3   8  11      165.05      179.33     16.26 o 
  -2   8  11      542.84      523.52     23.94 o 
  -1   8  11        1.65       -0.77     10.32 o 
   0   8  11      983.05      923.10     26.99 o 
  -9   9  11      189.94      174.30     12.95 o 
  -8   9  11       12.41       10.71      8.76 o 
  -7   9  11       98.35      108.47     10.89 o 
  -6   9  11       71.13       77.40      9.89 o 
  -5   9  11       63.08       57.44     11.98 o 
  -4   9  11      127.98      120.64     14.12 o 
  -3   9  11       33.22       34.43     11.48 o 
  -2   9  11        0.11       -4.23     10.16 o 
  -1   9  11      142.26      127.94     11.37 o 
   0   9  11        2.32       -1.17      9.19 o 
  -9  10  11       29.45       26.62      9.26 o 
  -8  10  11      225.29      248.55     20.56 o 
  -7  10  11      203.56      212.14     17.16 o 
  -6  10  11      519.29      539.74     31.63 o 
  -5  10  11      103.14      112.74     13.18 o 
  -4  10  11      690.50      736.24     29.28 o 
  -3  10  11      177.81      187.20     16.62 o 
  -2  10  11      294.93      298.73     19.66 o 
  -1  10  11       18.17       15.08      9.23 o 
  -8  11  11       22.79       20.84     10.20 o 
  -7  11  11      173.49      210.03     13.65 o 
  -6  11  11       20.45       19.03      9.33 o 
  -5  11  11      620.69      664.53     29.64 o 
  -4  11  11       97.81       96.70     13.18 o 
  -3  11  11      434.05      423.78     23.05 o 
  -2  11  11        3.76       -2.39     11.33 o 
  -1  11  11      162.58      160.37     12.64 o 
  -8  12  11      181.35      184.25     14.91 o 
  -7  12  11      131.28      155.35     12.60 o 
  -6  12  11      226.08      207.88     18.15 o 
  -5  12  11        7.57       12.92     10.59 o 
  -4  12  11      340.96      348.99     21.09 o 
  -3  12  11       55.84       70.43     13.67 o 
  -2  12  11      246.63      250.47     18.60 o 
  -7  13  11      367.45      432.95     23.76 o 
  -6  13  11        1.86        0.93     11.02 o 
  -5  13  11     1006.35      980.83     37.81 o 
  -4  13  11       65.28       65.65     13.47 o 
  -3  13  11      467.37      479.79     39.02 o 
  -5  14  11        2.86        0.24     11.77 o 
  -4  14  11      204.95      240.53     18.58 o 
 -10   0  12      331.34      318.31     20.24 o 
  -9   0  12     1019.57      981.18     34.42 o 
  -8   0  12       26.19       35.69     15.12 o 
  -7   0  12     1036.42     1073.83     51.42 o 
  -6   0  12     1649.38     1646.74     68.36 o 
  -5   0  12       13.35        8.47     14.52 o 
  -4   0  12     1401.40     1382.97     61.10 o 
  -3   0  12      314.39      313.98     29.04 o 
  -2   0  12      746.25      804.01     45.98 o 
  -1   0  12      123.90      134.91     22.38 o 
 -10   1  12       89.52       80.90      9.77 o 
  -9   1  12      145.79      115.35     11.50 o 
  -8   1  12        3.28       -7.86     10.27 o 
  -7   1  12      185.96      179.27     16.00 o 
  -6   1  12        1.38       -2.42      9.62 o 
  -5   1  12      311.81      284.10     18.60 o 
  -4   1  12       64.74       76.37     16.33 o 
  -3   1  12       52.13       64.33     20.27 o 
  -2   1  12       12.41        5.67     13.01 o 
  -1   1  12       36.62       38.11     12.83 o 
 -10   2  12      124.32      133.51     10.98 o 
  -9   2  12      824.81      865.48     26.07 o 
  -8   2  12      197.14      216.48     14.08 o 
  -7   2  12      894.32      891.08     32.28 o 
  -6   2  12      381.36      370.98     21.15 o 
  -5   2  12      120.71      132.43     14.95 o 
  -4   2  12       58.80       56.62     12.19 o 
  -3   2  12      418.58      471.18     24.37 o 
  -2   2  12      732.04      739.32     30.80 o 
  -1   2  12        0.48       -1.60     11.33 o 
  -9   3  12       53.68       43.72      9.87 o 
  -8   3  12      124.72      130.51     11.52 o 
  -7   3  12      292.37      290.39     19.46 o 
  -6   3  12       10.89       -4.68     10.42 o 
  -5   3  12      156.06      132.85     15.18 o 
  -4   3  12      261.38      260.69     24.20 o 
  -3   3  12       11.01       19.27     12.61 o 
  -2   3  12      322.26      317.01     33.27 o 
  -1   3  12       61.53       80.97     13.78 o 
  -9   4  12      171.27      175.86     12.86 o 
  -8   4  12       30.66       21.27      9.03 o 
  -7   4  12      183.46      169.53     12.64 o 
  -6   4  12      518.30      506.07     24.34 o 
  -5   4  12      528.68      559.03     25.86 o 
  -4   4  12      311.96      306.40     20.32 o 
  -3   4  12      578.03      562.90     26.92 o 
  -2   4  12      389.68      367.43     22.23 o 
  -1   4  12       20.56       30.38     12.05 o 
  -9   5  12      105.20       92.24     11.60 o 
  -8   5  12      720.14      707.19     23.50 o 
  -7   5  12      102.91      121.42     11.76 o 
  -6   5  12      582.37      570.32     26.29 o 
  -5   5  12      330.89      352.08     32.37 o 
  -4   5  12      582.82      604.88     27.38 o 
  -3   5  12      296.16      333.13     23.59 o 
  -2   5  12       98.88      109.84     15.61 o 
  -1   5  12      435.08      461.11     23.91 o 
  -9   6  12      112.65       80.43     10.96 o 
  -8   6  12      115.97      124.12     14.00 o 
  -7   6  12       65.03       57.04     10.33 o 
  -6   6  12       62.20       62.68     12.57 o 
  -5   6  12       78.47       76.26     16.03 o 
  -4   6  12        0.83        2.62     11.53 o 
  -3   6  12      111.25      118.26     14.95 o 
  -2   6  12       39.54       54.45     14.12 o 
  -1   6  12        0.10        4.48     11.95 o 
  -8   7  12      717.61      716.20     45.79 o 
  -7   7  12      102.55      100.92     11.73 o 
  -6   7  12      122.55      127.73     11.95 o 
  -5   7  12      227.59      218.53     17.54 o 
  -4   7  12      291.82      283.71     19.00 o 
  -3   7  12      401.16      380.48     22.00 o 
  -2   7  12       19.68       17.43     12.61 o 
  -8   8  12        0.02        1.41      9.07 o 
  -7   8  12        4.51       -8.48      9.18 o 
  -6   8  12       30.26       22.81      9.65 o 
  -5   8  12       10.31        4.02     10.59 o 
  -4   8  12        0.05       -6.15     10.05 o 
  -3   8  12       45.87       50.30     13.31 o 
  -2   8  12       77.52       62.96     13.67 o 
  -8   9  12      644.97      656.35     23.33 o 
  -7   9  12      142.11      163.01     13.61 o 
  -6   9  12      197.27      214.26     16.86 o 
  -5   9  12      325.38      369.34     21.60 o 
  -4   9  12      321.18      329.71     20.74 o 
  -3   9  12      396.37      313.33     45.37 o 
  -7  10  12       28.58       17.00      9.83 o 
  -6  10  12      117.85      114.79     14.33 o 
  -5  10  12      214.80      219.11     18.15 o 
  -4  10  12       56.12       53.22     14.52 o 
  -3  10  12       65.91       84.66     14.38 o 
  -5  11  12      149.20      156.06     16.80 o 
  -8   1  13      339.43      379.80     22.23 o 
  -7   1  13        1.19       -1.68     12.19 o 
  -6   1  13      184.63      202.65     18.15 o 
  -5   1  13       74.13       69.97     14.29 o 
  -4   1  13      282.14      307.75     21.34 o 
  -3   1  13      337.18      320.73     22.08 o 
  -8   2  13        5.02        9.94     11.28 o 
  -7   2  13       82.66       79.98     14.29 o 
  -6   2  13        1.46      -11.55     11.55 o 
  -5   2  13       18.57       12.95     11.53 o 
  -4   2  13        9.09        6.56     12.14 o 
  -7   3  13      223.30      252.28     19.68 o 
  -6   3  13      375.61      401.20     23.09 o 
  -5   3  13      192.99      224.51     19.00 o 
  -4   3  13      529.57      555.48     27.81 o 
  -7   4  13      417.39      432.12     33.27 o 
  -6   4  13      294.83      333.08     22.00 o 
  -5   4  13      467.83      470.85     25.02 o 
  -4   4  13       93.91       74.17     14.53 o 
  -6   5  13       26.88       24.52     17.85 o 
  -5   5  13      125.13      136.79     17.29 o 
                                                 
